# Supplementary material for: catena-Poly[[diaqua­bis­[2-(4-tolyl­sulfanyl)acetato-κO]manganese(II)]-μ-4,4′-bipyridine-κ2 N:N′]
Source: Acta Crystallogr Sect E Struct Rep Online. 2011 Apr 7;67(Pt 5):m524. doi: 10.1107/S1600536811011263 (PMC3089158; doi:10.1107/S1600536811011263)
Supplement: Supplementary file 1 [file e-67-0m524-sup1.cif]

##############################################################################
#                                                                            #
# This CIF contains the data in a paper accepted for publication in          #
# Acta Crystallographica Section E. It conforms to the requirements of       #
# Notes for Authors for Acta Crystallographica Section E, and has been       #
# peer reviewed under the auspices of the IUCr Commission on Journals.       #
#                                                                            #
# Full details of the Crystallographic Information File format               #
# are given in the paper "The Crystallographic Information File (CIF):       #
# a New Standard Archive File for Crystallography" by S. R. Hall, F. H.      #
# Allen and I. D. Brown [Acta Cryst. (1991), A47, 655-685].                  #
#                                                                            #
# The current version of the core CIF dictionary is obtainable from          #
# ftp://ftp.iucr.org/pub/cif_core.dic.                                       #
#                                                                            #
# Software is freely available for graphical display of the structure(s)     #
# in this CIF. For information consult the CIF software page                 #
# http://www.iucr.org/resources/cif/software.                                #
#                                                                            #
# This file may be used for bona fide research purposes within the           #
# scientific community so long as proper attribution is given to the journal # 
# article from which it was obtained.                                        #
#                                                                            #
##############################################################################
data_I
_audit_creation_method     SHELXL-97
_chemical_name_systematic
;
<i>catena</i>-Poly[[diaquabis[2-(4-tolylsulfanyl)acetato-
\k<i>O</i>]manganese(II)]-\m-4,4'-bipyridine-\k^2^<i>N</i>:<i>N</i>']
;
_chemical_name_common     ?
_chemical_formula_moiety     'C28 H30 Mn N2 O6 S2'
_chemical_formula_sum     'C28 H30 Mn N2 O6 S2'
_chemical_formula_iupac     '[Mn (C9 H9 O2 S)2 (C10 H8 N2) (H2 O)2]'
_chemical_formula_weight     609.60
_chemical_melting_point     ?
_symmetry_cell_setting     monoclinic
_symmetry_space_group_name_H-M     'C 2/c'
_symmetry_space_group_name_Hall     '-C 2yc'
loop_
    _symmetry_equiv_pos_as_xyz
    'x, y, z'
    '-x, y, -z+1/2'
    'x+1/2, y+1/2, z'
    '-x+1/2, y+1/2, -z+1/2'
    '-x, -y, -z'
    'x, -y, z-1/2'
    '-x+1/2, -y+1/2, -z'
    'x+1/2, -y+1/2, z-1/2'
_cell_length_a     21.750(4)
_cell_length_b     11.618(2)
_cell_length_c     11.028(2)
_cell_angle_alpha     90.00
_cell_angle_beta     93.24(3)
_cell_angle_gamma     90.00
_cell_volume     2782.4(10)
_cell_formula_units_Z     4
_cell_measurement_reflns_used     6375
_cell_measurement_theta_min     2.68
_cell_measurement_theta_max     27.40
_cell_measurement_temperature     293(2)
_exptl_crystal_description     prism
_exptl_crystal_colour     yellow
_exptl_crystal_size_max     0.332
_exptl_crystal_size_mid     0.281
_exptl_crystal_size_min     0.268
_exptl_crystal_density_diffrn     1.455
_exptl_crystal_density_meas     ?
_exptl_crystal_density_method     'not measured'
_exptl_crystal_F_000     1268
_exptl_absorpt_coefficient_mu     0.670
_exptl_absorpt_correction_type     multi-scan
_exptl_absorpt_process_details     '(SADABS; Sheldrick, 1996)'
_exptl_absorpt_correction_T_min     0.800
_exptl_absorpt_correction_T_max     0.835
_exptl_special_details
;
;
_diffrn_ambient_temperature     293(2)
_diffrn_radiation_type     MoK\a
_diffrn_radiation_wavelength     0.71073
_diffrn_radiation_source     'fine-focus sealed tube'
_diffrn_radiation_monochromator     graphite
_diffrn_measurement_device_type     'Bruker APEXII CCD'
_diffrn_measurement_method     '\w scans'
_diffrn_detector_area_resol_mean     ?
_diffrn_reflns_number     12205
_diffrn_reflns_av_R_equivalents     0.0162
_diffrn_reflns_av_sigmaI/netI     0.0133
_diffrn_reflns_theta_min     2.68
_diffrn_reflns_theta_max     27.40
_diffrn_reflns_theta_full     27.40
_diffrn_measured_fraction_theta_max     0.988
_diffrn_measured_fraction_theta_full     0.988
_diffrn_reflns_limit_h_min     -27
_diffrn_reflns_limit_h_max     27
_diffrn_reflns_limit_k_min     -14
_diffrn_reflns_limit_k_max     14
_diffrn_reflns_limit_l_min     -14
_diffrn_reflns_limit_l_max     14
_diffrn_standards_number     0
_diffrn_standards_interval_count     .
_diffrn_standards_interval_time     .
_diffrn_standards_decay_%     ?
_refine_special_details
;
Refinement of <i>F</i>^2^ against ALL reflections. The weighted <i>R</i>-factor
<i>wR</i> and goodness of fit <i>S</i> are based on <i>F</i>^2^, conventional
<i>R</i>-factors <i>R</i> are based on <i>F</i>, with <i>F</i> set to zero for
negative <i>F</i>^2^. The threshold expression of <i>F</i>^2^ >
\s(<i>F</i>^2^) is used only for calculating <i>R</i>-factors(gt) <i>etc</i>.
and is not relevant to the choice of reflections for refinement.
<i>R</i>-factors based on <i>F</i>^2^ are statistically about twice as large
as those based on <i>F</i>, and <i>R</i>- factors based on ALL data will be
even larger.
;
_reflns_number_total     3129
_reflns_number_gt     2806
_reflns_threshold_expression     'I>2\s(I)'
_refine_ls_structure_factor_coef     Fsqd
_refine_ls_matrix_type     full
_refine_ls_R_factor_all     0.0378
_refine_ls_R_factor_gt     0.0339
_refine_ls_wR_factor_gt     0.0915
_refine_ls_wR_factor_ref     0.0949
_refine_ls_goodness_of_fit_ref     1.066
_refine_ls_restrained_S_all     1.066
_refine_ls_number_reflns     3129
_refine_ls_number_parameters     187
_refine_ls_number_restraints     3
_refine_ls_hydrogen_treatment     mixed
_refine_ls_weighting_scheme     calc
_refine_ls_weighting_details
         'calc w=1/[\s^2^(Fo^2^)+(0.0592P)^2^+1.0860P] where P=(Fo^2^+2Fc^2^)/3'
_atom_sites_solution_hydrogens     geom
_atom_sites_solution_primary     direct
_atom_sites_solution_secondary     difmap
_refine_ls_shift/su_max     0.001
_refine_ls_shift/su_mean     0.000
_refine_diff_density_max     0.668
_refine_diff_density_min     -0.266
_refine_ls_extinction_method     none
_refine_ls_extinction_coef     ?
loop_
    _atom_type_symbol
    _atom_type_description
    _atom_type_scat_dispersion_real
    _atom_type_scat_dispersion_imag
    _atom_type_scat_source
    'C' 'C' 0.0033 0.0016
                         'International Tables Vol C Tables 4.2.6.8 and 6.1.1.4'
    'H' 'H' 0.0000 0.0000
                         'International Tables Vol C Tables 4.2.6.8 and 6.1.1.4'
    'N' 'N' 0.0061 0.0033
                         'International Tables Vol C Tables 4.2.6.8 and 6.1.1.4'
    'O' 'O' 0.0106 0.0060
                         'International Tables Vol C Tables 4.2.6.8 and 6.1.1.4'
    'S' 'S' 0.1246 0.1234
                         'International Tables Vol C Tables 4.2.6.8 and 6.1.1.4'
    'Mn' 'Mn' 0.3368 0.7283
                         'International Tables Vol C Tables 4.2.6.8 and 6.1.1.4'
_computing_data_collection     'APEX2 (Bruker, 2006)'
_computing_cell_refinement     'SAINT (Bruker, 2006)'
_computing_data_reduction     'SAINT (Bruker, 2006)'
_computing_structure_solution     'SHELXS97 (Sheldrick, 2008)'
_computing_structure_refinement     'SHELXL97 (Sheldrick, 2008)'
_computing_molecular_graphics     'DIAMOND (Brandenburg, 2006)'
_computing_publication_material     'SHELXL97 (Sheldrick, 2008)'
loop_
    _atom_site_type_symbol
    _atom_site_label
    _atom_site_fract_x
    _atom_site_fract_y
    _atom_site_fract_z
    _atom_site_U_iso_or_equiv
    _atom_site_adp_type
    _atom_site_calc_flag
    _atom_site_refinement_flags
    _atom_site_occupancy
    _atom_site_symmetry_multiplicity
    _atom_site_disorder_assembly
    _atom_site_disorder_group
    Mn Mn1 0.0000 0.04840(2) 0.2500 0.02718(11) Uani d S 1 2 . .
    S S1 0.14740(2) 0.20715(5) -0.05268(4) 0.05323(15) Uani d . 1 1 . .
    N N1 0.0000 -0.14607(14) 0.2500 0.0327(4) Uani d S 1 2 . .
    N N2 0.0000 -0.75618(14) 0.2500 0.0308(3) Uani d S 1 2 . .
    O O1W 0.06150(6) 0.05814(10) 0.41324(10) 0.0408(3) Uani d D 1 1 . .
    O O1 0.15201(6) 0.11457(15) 0.27247(12) 0.0670(4) Uani d . 1 1 . .
    O O2 0.07976(5) 0.05427(8) 0.13627(10) 0.0351(2) Uani d . 1 1 . .
    C C1 0.16178(7) 0.34725(17) 0.00465(15) 0.0451(4) Uani d . 1 1 . .
    C C2 0.14383(8) 0.43759(18) -0.07231(16) 0.0504(4) Uani d . 1 1 . .
    H H2A 0.1245 0.4218 -0.1478 0.060 Uiso calc R 1 1 . .
    C C3 0.15447(9) 0.55104(18) -0.03766(18) 0.0556(5) Uani d . 1 1 . .
    H H3A 0.1416 0.6102 -0.0900 0.067 Uiso calc R 1 1 . .
    C C4 0.18407(9) 0.57787(19) 0.07401(17) 0.0553(5) Uani d . 1 1 . .
    C C5 0.20159(9) 0.4866(2) 0.14879(17) 0.0584(5) Uani d . 1 1 . .
    H H5A 0.2217 0.5025 0.2236 0.070 Uiso calc R 1 1 . .
    C C6 0.19070(8) 0.3737(2) 0.11752(16) 0.0535(5) Uani d . 1 1 . .
    H H6A 0.2025 0.3151 0.1713 0.064 Uiso calc R 1 1 . .
    C C7 0.19602(12) 0.7009(2) 0.1120(2) 0.0775(7) Uani d . 1 1 . .
    H H7A 0.1808 0.7517 0.0485 0.116 Uiso calc R 1 1 . .
    H H7B 0.2395 0.7125 0.1269 0.116 Uiso calc R 1 1 . .
    H H7C 0.1753 0.7168 0.1848 0.116 Uiso calc R 1 1 . .
    C C8 0.17674(8) 0.11137(18) 0.06561(16) 0.0509(4) Uani d . 1 1 . .
    H H8A 0.1857 0.0375 0.0295 0.061 Uiso calc R 1 1 . .
    H H8B 0.2152 0.1423 0.1004 0.061 Uiso calc R 1 1 . .
    C C9 0.13315(7) 0.09210(14) 0.16781(14) 0.0395(3) Uani d . 1 1 . .
    C C10 -0.02740(9) -0.20527(13) 0.33381(16) 0.0482(4) Uani d . 1 1 . .
    H H10A -0.0469 -0.1649 0.3935 0.058 Uiso calc R 1 1 . .
    C C11 -0.02857(9) -0.32390(13) 0.33721(15) 0.0446(4) Uani d . 1 1 . .
    H H11A -0.0486 -0.3616 0.3981 0.054 Uiso calc R 1 1 . .
    C C12 0.0000 -0.38670(15) 0.2500 0.0266(4) Uani d S 1 2 . .
    C C13 0.0000 -0.51414(16) 0.2500 0.0276(4) Uani d S 1 2 . .
    C C14 0.02495(7) -0.57707(13) 0.15769(14) 0.0377(3) Uani d . 1 1 . .
    H H14A 0.0426 -0.5393 0.0939 0.045 Uiso calc R 1 1 . .
    C C15 0.02350(8) -0.69595(13) 0.16070(14) 0.0389(3) Uani d . 1 1 . .
    H H15A 0.0398 -0.7361 0.0970 0.047 Uiso calc R 1 1 . .
    H H1WA 0.0956(8) 0.0744(18) 0.3876(19) 0.064(7) Uiso d D 1 1 . .
    H H1WB 0.0694(9) 0.0118(17) 0.4691(17) 0.060(6) Uiso d D 1 1 . .
loop_
    _atom_site_aniso_label
    _atom_site_aniso_U_11
    _atom_site_aniso_U_22
    _atom_site_aniso_U_33
    _atom_site_aniso_U_12
    _atom_site_aniso_U_13
    _atom_site_aniso_U_23
    Mn1 0.03535(18) 0.02069(17) 0.02614(17) 0.000 0.00737(12) 0.000
    S1 0.0562(3) 0.0687(3) 0.0356(2) -0.0121(2) 0.00958(18) 0.00533(19)
    N1 0.0397(9) 0.0278(8) 0.0313(8) 0.000 0.0069(7) 0.000
    N2 0.0386(9) 0.0230(8) 0.0316(8) 0.000 0.0081(7) 0.000
    O1W 0.0475(7) 0.0457(7) 0.0293(5) -0.0007(5) 0.0034(5) 0.0052(4)
    O1 0.0484(7) 0.1124(12) 0.0401(7) -0.0236(8) 0.0019(5) 0.0076(7)
    O2 0.0367(5) 0.0357(6) 0.0338(5) -0.0019(4) 0.0108(4) -0.0030(4)
    C1 0.0324(8) 0.0698(11) 0.0339(8) -0.0073(7) 0.0097(6) 0.0037(7)
    C2 0.0431(9) 0.0744(13) 0.0337(8) -0.0040(8) 0.0032(7) 0.0023(8)
    C3 0.0524(11) 0.0698(13) 0.0455(10) 0.0008(9) 0.0106(8) 0.0033(8)
    C4 0.0450(9) 0.0745(12) 0.0481(10) -0.0094(9) 0.0168(8) -0.0092(9)
    C5 0.0466(10) 0.0917(15) 0.0373(9) -0.0111(10) 0.0053(7) -0.0085(10)
    C6 0.0440(9) 0.0824(14) 0.0344(8) -0.0030(9) 0.0048(7) 0.0060(8)
    C7 0.0748(15) 0.0851(17) 0.0749(15) -0.0180(13) 0.0249(12) -0.0183(13)
    C8 0.0378(8) 0.0680(12) 0.0483(10) 0.0040(8) 0.0147(7) 0.0096(8)
    C9 0.0355(8) 0.0449(9) 0.0389(8) 0.0017(6) 0.0082(6) 0.0060(7)
    C10 0.0746(12) 0.0263(8) 0.0468(9) 0.0013(7) 0.0300(8) -0.0036(6)
    C11 0.0692(11) 0.0258(7) 0.0417(8) -0.0008(7) 0.0284(8) 0.0014(6)
    C12 0.0304(9) 0.0213(8) 0.0281(9) 0.000 0.0030(7) 0.000
    C13 0.0311(9) 0.0225(9) 0.0294(9) 0.000 0.0038(7) 0.000
    C14 0.0544(9) 0.0258(7) 0.0350(8) 0.0026(6) 0.0203(7) 0.0035(6)
    C15 0.0570(9) 0.0259(7) 0.0355(7) 0.0048(6) 0.0181(7) 0.0002(6)
_geom_special_details
;
All e.s.d.'s (except the e.s.d. in the dihedral angle between two l.s. planes)
are estimated using the full covariance matrix. The cell e.s.d.'s are taken
into account individually in the estimation of e.s.d.'s in distances, angles
and torsion angles; correlations between e.s.d.'s in cell parameters are only
used when they are defined by crystal symmetry. An approximate (isotropic)
treatment of cell e.s.d.'s is used for estimating e.s.d.'s involving l.s.
planes.
;
loop_
    _geom_bond_atom_site_label_1
    _geom_bond_atom_site_label_2
    _geom_bond_site_symmetry_2
    _geom_bond_distance
    _geom_bond_publ_flag
    Mn1 O1W . 2.1843(13) y
    Mn1 O1W 2 2.1843(13) ?
    Mn1 O2 . 2.1985(12) y
    Mn1 O2 2 2.1985(12) ?
    Mn1 N1 . 2.2593(17) y
    Mn1 N2 1_565 2.2704(17) ?
    S1 C1 . 1.768(2) ?
    S1 C8 . 1.8037(19) ?
    N1 C10 . 1.3209(18) ?
    N1 C10 2 1.3209(18) ?
    N2 C15 2 1.3333(17) ?
    N2 C15 . 1.3333(17) ?
    N2 Mn1 1_545 2.2704(17) ?
    O1W H1WA . 0.830(15) ?
    O1W H1WB . 0.829(15) ?
    O1 C9 . 1.231(2) ?
    O2 C9 . 1.2717(19) ?
    C1 C2 . 1.392(3) ?
    C1 C6 . 1.397(3) ?
    C2 C3 . 1.388(3) ?
    C2 H2A . 0.9300 ?
    C3 C4 . 1.392(3) ?
    C3 H3A . 0.9300 ?
    C4 C5 . 1.383(3) ?
    C4 C7 . 1.508(3) ?
    C5 C6 . 1.373(3) ?
    C5 H5A . 0.9300 ?
    C6 H6A . 0.9300 ?
    C7 H7A . 0.9600 ?
    C7 H7B . 0.9600 ?
    C7 H7C . 0.9600 ?
    C8 C9 . 1.530(2) ?
    C8 H8A . 0.9700 ?
    C8 H8B . 0.9700 ?
    C10 C11 . 1.379(2) ?
    C10 H10A . 0.9300 ?
    C11 C12 . 1.3824(18) ?
    C11 H11A . 0.9300 ?
    C12 C11 2 1.3824(18) ?
    C12 C13 . 1.481(3) ?
    C13 C14 . 1.3885(17) ?
    C13 C14 2 1.3885(17) ?
    C14 C15 . 1.382(2) ?
    C14 H14A . 0.9300 ?
    C15 H15A . 0.9300 ?
loop_
    _geom_angle_atom_site_label_1
    _geom_angle_atom_site_label_2
    _geom_angle_atom_site_label_3
    _geom_angle_site_symmetry_1
    _geom_angle_site_symmetry_3
    _geom_angle
    _geom_angle_publ_flag
    O1W Mn1 O1W . 2 174.06(6) ?
    O1W Mn1 O2 . . 90.14(5) ?
    O1W Mn1 O2 2 . 89.68(5) ?
    O1W Mn1 O2 . 2 89.68(5) ?
    O1W Mn1 O2 2 2 90.14(5) ?
    O2 Mn1 O2 . 2 176.44(5) ?
    O1W Mn1 N1 . . 92.97(3) ?
    O1W Mn1 N1 2 . 92.97(3) ?
    O2 Mn1 N1 . . 91.78(3) ?
    O2 Mn1 N1 2 . 91.78(3) ?
    O1W Mn1 N2 . 1_565 87.03(3) ?
    O1W Mn1 N2 2 1_565 87.03(3) ?
    O2 Mn1 N2 . 1_565 88.22(3) ?
    O2 Mn1 N2 2 1_565 88.22(3) ?
    N1 Mn1 N2 . 1_565 180.0 ?
    C1 S1 C8 . . 105.14(9) ?
    C10 N1 C10 . 2 117.24(18) ?
    C10 N1 Mn1 . . 121.38(9) ?
    C10 N1 Mn1 2 . 121.38(9) ?
    C15 N2 C15 2 . 116.68(17) ?
    C15 N2 Mn1 2 1_545 121.66(9) ?
    C15 N2 Mn1 . 1_545 121.66(9) ?
    Mn1 O1W H1WA . . 104.3(16) ?
    Mn1 O1W H1WB . . 132.1(15) ?
    H1WA O1W H1WB . . 104.5(17) ?
    C9 O2 Mn1 . . 126.33(10) ?
    C2 C1 C6 . . 118.29(18) ?
    C2 C1 S1 . . 116.00(13) ?
    C6 C1 S1 . . 125.68(15) ?
    C3 C2 C1 . . 120.76(17) ?
    C3 C2 H2A . . 119.6 ?
    C1 C2 H2A . . 119.6 ?
    C2 C3 C4 . . 121.2(2) ?
    C2 C3 H3A . . 119.4 ?
    C4 C3 H3A . . 119.4 ?
    C5 C4 C3 . . 117.0(2) ?
    C5 C4 C7 . . 121.6(2) ?
    C3 C4 C7 . . 121.5(2) ?
    C6 C5 C4 . . 122.98(18) ?
    C6 C5 H5A . . 118.5 ?
    C4 C5 H5A . . 118.5 ?
    C5 C6 C1 . . 119.79(19) ?
    C5 C6 H6A . . 120.1 ?
    C1 C6 H6A . . 120.1 ?
    C4 C7 H7A . . 109.5 ?
    C4 C7 H7B . . 109.5 ?
    H7A C7 H7B . . 109.5 ?
    C4 C7 H7C . . 109.5 ?
    H7A C7 H7C . . 109.5 ?
    H7B C7 H7C . . 109.5 ?
    C9 C8 S1 . . 114.49(12) ?
    C9 C8 H8A . . 108.6 ?
    S1 C8 H8A . . 108.6 ?
    C9 C8 H8B . . 108.6 ?
    S1 C8 H8B . . 108.6 ?
    H8A C8 H8B . . 107.6 ?
    O1 C9 O2 . . 125.49(15) ?
    O1 C9 C8 . . 118.19(15) ?
    O2 C9 C8 . . 116.32(14) ?
    N1 C10 C11 . . 123.32(14) ?
    N1 C10 H10A . . 118.3 ?
    C11 C10 H10A . . 118.3 ?
    C10 C11 C12 . . 119.92(14) ?
    C10 C11 H11A . . 120.0 ?
    C12 C11 H11A . . 120.0 ?
    C11 C12 C11 . 2 116.29(18) ?
    C11 C12 C13 . . 121.85(9) ?
    C11 C12 C13 2 . 121.85(9) ?
    C14 C13 C14 . 2 116.45(17) ?
    C14 C13 C12 . . 121.78(9) ?
    C14 C13 C12 2 . 121.78(9) ?
    C15 C14 C13 . . 119.89(13) ?
    C15 C14 H14A . . 120.1 ?
    C13 C14 H14A . . 120.1 ?
    N2 C15 C14 . . 123.54(14) ?
    N2 C15 H15A . . 118.2 ?
    C14 C15 H15A . . 118.2 ?
loop_
    _geom_torsion_atom_site_label_1
    _geom_torsion_atom_site_label_2
    _geom_torsion_atom_site_label_3
    _geom_torsion_atom_site_label_4
    _geom_torsion_site_symmetry_1
    _geom_torsion_site_symmetry_2
    _geom_torsion_site_symmetry_3
    _geom_torsion_site_symmetry_4
    _geom_torsion
    _geom_torsion_publ_flag
    O1W Mn1 N1 C10 . . . . 69.60(11) ?
    O1W Mn1 N1 C10 2 . . . -110.40(11) ?
    O2 Mn1 N1 C10 . . . . 159.83(11) ?
    O2 Mn1 N1 C10 2 . . . -20.17(11) ?
    O1W Mn1 N1 C10 . . . 2 -110.40(11) ?
    O1W Mn1 N1 C10 2 . . 2 69.60(11) ?
    O2 Mn1 N1 C10 . . . 2 -20.17(11) ?
    O2 Mn1 N1 C10 2 . . 2 159.83(11) ?
    O1W Mn1 O2 C9 . . . . -21.00(12) ?
    O1W Mn1 O2 C9 2 . . . 153.06(12) ?
    N1 Mn1 O2 C9 . . . . -113.98(12) ?
    N2 Mn1 O2 C9 1_565 . . . 66.02(12) ?
    C8 S1 C1 C2 . . . . 178.98(13) ?
    C8 S1 C1 C6 . . . . 0.82(17) ?
    C6 C1 C2 C3 . . . . 0.1(3) ?
    S1 C1 C2 C3 . . . . -178.26(14) ?
    C1 C2 C3 C4 . . . . 0.9(3) ?
    C2 C3 C4 C5 . . . . -0.7(3) ?
    C2 C3 C4 C7 . . . . 179.74(18) ?
    C3 C4 C5 C6 . . . . -0.4(3) ?
    C7 C4 C5 C6 . . . . 179.16(18) ?
    C4 C5 C6 C1 . . . . 1.3(3) ?
    C2 C1 C6 C5 . . . . -1.1(3) ?
    S1 C1 C6 C5 . . . . 177.01(13) ?
    C1 S1 C8 C9 . . . . 81.32(15) ?
    Mn1 O2 C9 O1 . . . . 12.4(2) ?
    Mn1 O2 C9 C8 . . . . -167.18(11) ?
    S1 C8 C9 O1 . . . . -123.02(17) ?
    S1 C8 C9 O2 . . . . 56.6(2) ?
    C10 N1 C10 C11 2 . . . -0.05(15) ?
    Mn1 N1 C10 C11 . . . . 179.95(15) ?
    N1 C10 C11 C12 . . . . 0.1(3) ?
    C10 C11 C12 C11 . . . 2 -0.05(14) ?
    C10 C11 C12 C13 . . . . 179.95(14) ?
    C11 C12 C13 C14 . . . . 175.42(12) ?
    C11 C12 C13 C14 2 . . . -4.58(12) ?
    C11 C12 C13 C14 . . . 2 -4.58(12) ?
    C11 C12 C13 C14 2 . . 2 175.42(12) ?
    C14 C13 C14 C15 2 . . . 0.57(12) ?
    C12 C13 C14 C15 . . . . -179.43(12) ?
    C15 N2 C15 C14 2 . . . 0.62(13) ?
    Mn1 N2 C15 C14 1_545 . . . -179.38(13) ?
    C13 C14 C15 N2 . . . . -1.2(2) ?
loop_
    _geom_hbond_atom_site_label_D
    _geom_hbond_atom_site_label_H
    _geom_hbond_atom_site_label_A
    _geom_hbond_site_symmetry_A
    _geom_hbond_distance_DH
    _geom_hbond_distance_HA
    _geom_hbond_distance_DA
    _geom_hbond_angle_DHA
    O1W H1WB O2 6_556 0.829(15) 1.998(16) 2.7934(16) 161(2)
    O1W H1WA O1 . 0.830(15) 1.874(16) 2.6571(19) 157(2)
data_global
_journal_date_recd_electronic     2011-03-08
_journal_date_accepted     2011-03-26
_journal_name_full     'Acta Crystallographica, Section E'
_journal_year     2011
_journal_volume     67
_journal_issue      5
_journal_page_first     m524
_journal_page_last     m524
_journal_paper_category     QM
_journal_coeditor_code     WM2465
_publ_contact_author
;
     Dr. Xiao-Yong Zheng
     Wenzhou Medical College,
     Wenzhou, Zhejiang 325000,
     People's Republic of China
;
_publ_contact_author_email     zhengxiaoyong71@yahoo.com.cn
_publ_contact_author_phone     '86 13868401388'
_publ_section_title
;\
<i>catena</i>-Poly[[diaquabis[2-(4-tolylsulfanyl)acetato-\
\k<i>O</i>]manganese(II)]-\m-4,4'-bipyridine-\k^2^<i>N</i>:<i>N</i>']
;
loop_
    _publ_author_name
    _publ_author_address
    'Xiao-Yong Zheng'
;
     Wenzhou Medical College,
     Wenzhou, Zhejiang 325000,
     People's Republic of China
;
