# Supplementary material for: catena-Poly[[diaqua­bis­[2-(4-tolyl­sulfanyl)acetato-κO]manganese(II)]-μ-4,4′-bipyridine-κ2 N:N′]
Source: Acta Crystallogr Sect E Struct Rep Online. 2011 Apr 7;67(Pt 5):m524. doi: 10.1107/S1600536811011263 (PMC3089158; doi:10.1107/S1600536811011263)
Supplement: Supplementary file 2 [file e-67-0m524-Isup2.hkl]

# 
# h,k,l, Fc-squared, Fo-squared, sigma(Fo-squared) and status flag 
# 
data_I
_shelx_title ' a in C2/c' 
_shelx_refln_list_code          4 
_shelx_F_calc_maximum      455.67 
_exptl_crystal_F_000      1268.00 
_reflns_d_resolution_high  0.7722 
 
loop_ 
 _symmetry_equiv_pos_as_xyz 
 'x, y, z' 
 '-x, y, -z+1/2' 
 'x+1/2, y+1/2, z' 
 '-x+1/2, y+1/2, -z+1/2' 
 '-x, -y, -z' 
 'x, -y, z-1/2' 
 '-x+1/2, -y+1/2, -z' 
 'x+1/2, -y+1/2, z-1/2' 
 
_cell_length_a    21.7502 
_cell_length_b    11.6180 
_cell_length_c    11.0284 
_cell_angle_alpha  90.000 
_cell_angle_beta   93.237 
_cell_angle_gamma  90.000 
 
_shelx_F_squared_multiplier     1.000 
 
loop_ 
 _refln_index_h 
 _refln_index_k 
 _refln_index_l 
 _refln_F_squared_calc 
 _refln_F_squared_meas 
 _refln_F_squared_sigma 
 _refln_observed_status 
   4   0   0     1181.96     1132.75     11.01 o 
   6   0   0   207638.05   215606.22   1631.85 o 
   8   0   0     1179.77     1312.88     14.84 o 
  10   0   0       55.92       39.32      4.26 o 
  12   0   0    11079.77    13424.83    122.04 o 
  14   0   0    17853.04    20149.26    234.83 o 
  16   0   0      779.67      787.39     14.84 o 
  18   0   0      230.98      226.34     17.75 o 
  20   0   0     3279.63     3287.03     75.59 o 
  22   0   0      457.08      461.66     28.26 o 
  24   0   0        1.71       -2.63      9.86 o 
  26   0   0     1039.63     1118.98     49.74 o 
   3   1   0    13330.63    14760.28     82.93 o 
   5   1   0    16933.85    19016.56    106.52 o 
   7   1   0      242.02      186.00      6.87 o 
   9   1   0       81.66       53.04      2.15 o 
  11   1   0     1222.47     1071.04     10.41 o 
  13   1   0    11693.22    12277.36     80.55 o 
  15   1   0     2907.86     2920.81     33.33 o 
  17   1   0     2301.71     2306.26     26.18 o 
  19   1   0      394.47      398.18     10.96 o 
  21   1   0      176.06      193.36     13.94 o 
  23   1   0      895.91      879.42     51.27 o 
  25   1   0       60.13       77.41     12.16 o 
  27   1   0      108.92      108.42     12.00 o 
   0   2   0     9260.92     9253.12     68.02 o 
   2   2   0     2563.82     2729.61     22.61 o 
   4   2   0      148.97      144.54      4.06 o 
   6   2   0     1973.86     2009.91     17.34 o 
   8   2   0      686.02      787.52      6.45 o 
  10   2   0     5602.87     5453.27     38.26 o 
  12   2   0     3408.28     3536.90     24.32 o 
  14   2   0     2680.29     2813.27     27.37 o 
  16   2   0     4174.65     4199.90     38.99 o 
  18   2   0     1214.78     1269.87     39.82 o 
  20   2   0       88.79       78.86      6.41 o 
  22   2   0      354.46      347.61     20.01 o 
  24   2   0      597.38      606.72     30.21 o 
  26   2   0       94.83       69.63      9.94 o 
   1   3   0     1872.43     1686.08     13.02 o 
   3   3   0    19917.74    19376.26    108.93 o 
   5   3   0      853.71      768.61      8.82 o 
   7   3   0     6980.39     6654.14     39.49 o 
   9   3   0      520.01      423.02      5.26 o 
  11   3   0     5745.73     5423.02     28.82 o 
  13   3   0      273.04      295.33     10.56 o 
  15   3   0       42.53       27.30      3.53 o 
  17   3   0     1635.54     1532.09     19.20 o 
  19   3   0       48.86       49.37      4.99 o 
  21   3   0      205.46      180.87      8.05 o 
  23   3   0      155.92      166.22     15.31 o 
  25   3   0      168.40      179.81     12.66 o 
  27   3   0       23.87       23.00      8.64 o 
   0   4   0       45.25       48.63      3.11 o 
   2   4   0     3266.57     2922.51     19.23 o 
   4   4   0     3845.10     3693.65     22.41 o 
   6   4   0      960.20     1082.22     14.26 o 
   8   4   0      949.33      922.28      9.60 o 
  10   4   0      912.32      861.10      9.68 o 
  12   4   0        1.13        4.05      2.30 o 
  14   4   0     1697.19     1602.69     18.62 o 
  16   4   0       46.89       44.23      4.34 o 
  18   4   0        1.14        3.89      3.16 o 
  20   4   0      445.11      425.70     11.23 o 
  22   4   0        4.67        4.85      4.20 o 
  24   4   0       22.04       19.68      5.92 o 
  26   4   0       40.93       34.38      8.74 o 
   1   5   0        0.34        3.51      1.88 o 
   3   5   0        0.38        4.10      2.01 o 
   5   5   0      319.17      328.05      4.62 o 
   7   5   0     3069.06     2996.07     23.29 o 
   9   5   0      146.85      151.08      5.64 o 
  11   5   0      267.56      190.24      7.40 o 
  13   5   0      634.92      593.84     10.96 o 
  15   5   0        3.01        5.82      3.18 o 
  17   5   0      228.73      205.28      7.78 o 
  19   5   0       24.03       27.21      5.45 o 
  21   5   0      329.65      331.78     10.65 o 
  23   5   0      104.55      109.99      7.90 o 
  25   5   0       22.15       20.52      6.82 o 
   0   6   0     4315.75     4481.41     40.55 o 
   2   6   0      566.05      515.44      8.35 o 
   4   6   0     1483.61     1564.71     15.24 o 
   6   6   0      111.17      120.68      3.60 o 
   8   6   0      152.43      167.39      6.00 o 
  10   6   0       72.21       85.60      5.03 o 
  12   6   0      407.12      388.58      9.97 o 
  14   6   0      409.14      420.87     11.01 o 
  16   6   0      761.61      728.91     15.06 o 
  18   6   0        6.25        8.43      4.08 o 
  20   6   0       33.30       35.38      5.81 o 
  22   6   0      368.17      378.43     13.19 o 
  24   6   0       16.01       15.07      7.91 o 
   1   7   0     5342.16     5492.70     34.89 o 
   3   7   0        3.31        5.17      1.76 o 
   5   7   0       39.79       41.25      2.38 o 
   7   7   0      422.40      405.36      9.14 o 
   9   7   0        0.95       -1.01      2.47 o 
  11   7   0       10.50       24.02      4.97 o 
  13   7   0     2505.22     2458.54     28.59 o 
  15   7   0     1236.48     1213.39     19.75 o 
  17   7   0       24.35       23.99      4.86 o 
  19   7   0      431.85      464.24     15.43 o 
  21   7   0      181.89      194.00     10.21 o 
  23   7   0       55.01       59.93      7.91 o 
   0   8   0    11997.77    11840.64    103.01 o 
   2   8   0     5342.63     5524.23     36.26 o 
   4   8   0      257.24      309.16      6.53 o 
   6   8   0      343.75      340.24      8.89 o 
   8   8   0      114.78      126.21      6.14 o 
  10   8   0      292.44      284.80      9.05 o 
  12   8   0      176.07      172.97      7.82 o 
  14   8   0      467.67      461.58     12.33 o 
  16   8   0      151.46      171.55      8.58 o 
  18   8   0      153.46      176.91      9.38 o 
  20   8   0        6.18       -1.10      5.13 o 
  22   8   0       52.43       42.08      8.67 o 
   1   9   0      926.79      951.47     12.04 o 
   3   9   0     6590.32     6543.95     42.68 o 
   5   9   0      626.91      589.72     17.45 o 
   7   9   0      754.25      704.59     13.70 o 
   9   9   0     2469.72     2452.29     40.81 o 
  11   9   0     4160.31     4039.01     51.23 o 
  13   9   0      776.47      806.69     16.46 o 
  15   9   0     2153.78     2152.92     29.09 o 
  17   9   0     1938.51     1873.03     36.88 o 
  19   9   0      449.75      442.70     14.38 o 
  21   9   0      208.79      191.34     11.23 o 
   0  10   0      286.34      402.09     11.93 o 
   2  10   0     2223.56     2333.63     21.40 o 
   4  10   0     1156.00     1201.12     21.76 o 
   6  10   0       22.43        9.80      3.79 o 
   8  10   0      159.76      164.70      9.04 o 
  10  10   0     1226.49     1247.67     20.42 o 
  12  10   0     1924.63     1863.00     37.89 o 
  14  10   0     1073.53     1094.13     20.53 o 
  16  10   0      911.60      953.82     22.49 o 
  18  10   0      998.29      982.24     20.94 o 
  20  10   0      247.12      202.97     13.05 o 
   1  11   0     4270.72     3873.22     53.29 o 
   3  11   0     4136.09     3781.04     38.08 o 
   5  11   0     1905.75     1675.12     23.88 o 
   7  11   0      516.26      558.99     13.65 o 
   9  11   0     1189.44     1153.55     20.17 o 
  11  11   0     1117.37     1045.44     19.75 o 
  13  11   0      586.59      632.23     16.00 o 
  15  11   0      543.92      549.41     25.17 o 
  17  11   0      192.61      187.13     10.97 o 
  19  11   0       71.50       83.89     12.82 o 
   0  12   0     1661.21     1870.29     49.52 o 
   2  12   0      367.34      387.84     21.92 o 
   4  12   0       89.36       95.33      7.05 o 
   6  12   0      579.76      644.66     27.36 o 
   8  12   0      235.24      238.89     10.19 o 
  10  12   0       74.07       76.74      8.94 o 
  12  12   0      505.17      546.94     23.39 o 
  14  12   0      616.89      613.99     25.72 o 
  16  12   0       64.21       65.76     24.32 o 
   3  13   0       11.65       10.41      7.13 o 
   5  13   0      168.90      197.70     14.80 o 
   7  13   0      152.74      180.09     19.28 o 
   9  13   0        1.13       -6.41      7.80 o 
  11  13   0      126.34      122.86     14.24 o 
  13  13   0      127.53      113.38     14.71 o 
   6  14   0       32.18       18.19     20.27 o 
   8  14   0       67.23       86.70     12.70 o 
  10  14   0      168.74      195.73     16.89 o 
 -27   1   1        0.32       10.93      7.54 o 
 -25   1   1       83.69       70.09      9.51 o 
 -23   1   1        0.78        2.07      6.93 o 
 -21   1   1       19.65       25.90      9.09 o 
 -19   1   1      461.04      422.61     17.08 o 
 -17   1   1      276.73      290.48      7.52 o 
 -15   1   1      762.03      701.73     10.82 o 
 -13   1   1     1301.57     1245.56     12.42 o 
 -11   1   1     5290.50     5082.53     31.67 o 
  -9   1   1     2573.16     2556.97     17.71 o 
  -7   1   1        1.79        7.17      2.44 o 
  -5   1   1    20254.76    19030.79     97.52 o 
  -3   1   1     1722.11     1779.17     12.53 o 
  -1   1   1     5287.32     4936.87     45.78 o 
   1   1   1    22462.13    21789.11    135.18 o 
   3   1   1     1318.41     1304.27     10.90 o 
   5   1   1    20082.24    19384.08    141.49 o 
   7   1   1      741.33      750.04      6.65 o 
   9   1   1     5280.27     4752.31     26.65 o 
  11   1   1      427.72      489.47      6.44 o 
  13   1   1      306.48      319.25      5.57 o 
  15   1   1     3696.86     3608.05     31.23 o 
  17   1   1      155.59      170.53      7.68 o 
  19   1   1      197.73      161.14      9.18 o 
  21   1   1       18.41       10.35      6.77 o 
  23   1   1      123.02      147.41     14.02 o 
  25   1   1        3.98       14.15      9.44 o 
  27   1   1        0.78       -0.27      9.61 o 
 -26   2   1      178.34      165.53     12.63 o 
 -24   2   1       52.43       54.32      8.38 o 
 -22   2   1      649.71      617.94     16.73 o 
 -20   2   1     1045.44     1025.82     18.60 o 
 -18   2   1      283.23      299.19      8.45 o 
 -16   2   1      505.22      544.06     10.76 o 
 -14   2   1     2060.57     2126.96     22.95 o 
 -12   2   1     2595.11     2518.94     17.68 o 
 -10   2   1      315.63      344.92      4.89 o 
  -8   2   1      513.64      542.53      8.52 o 
  -6   2   1     4395.74     4263.14     25.72 o 
  -4   2   1      336.62      269.50      4.37 o 
  -2   2   1     1837.29     1999.19     13.77 o 
   0   2   1    21077.69    22243.12    137.49 o 
   2   2   1     3938.65     3941.29     24.70 o 
   4   2   1    18209.36    18515.06    191.71 o 
   6   2   1      109.46       93.56      4.65 o 
   8   2   1      484.66      429.74      5.35 o 
  10   2   1      500.67      658.65      8.66 o 
  12   2   1     1596.02     1593.32     12.73 o 
  14   2   1     3130.07     3380.11     26.51 o 
  16   2   1     1251.86     1196.69     18.60 o 
  18   2   1      372.05      325.45      9.99 o 
  20   2   1       23.53       14.28      4.25 o 
  22   2   1      246.76      258.98     16.19 o 
  24   2   1      410.52      445.76     21.69 o 
  26   2   1        3.39       -7.00      7.00 o 
 -27   3   1       27.94       30.83      9.02 o 
 -25   3   1        0.90        4.73      6.63 o 
 -23   3   1      230.26      284.47     15.42 o 
 -21   3   1      992.86     1150.60     18.68 o 
 -19   3   1        6.77        2.56      3.17 o 
 -17   3   1      511.72      506.52     11.64 o 
 -15   3   1     1437.30     1352.92     16.78 o 
 -13   3   1      207.17      221.24      5.40 o 
 -11   3   1     1545.22     1791.19     15.57 o 
  -9   3   1      509.29      396.42      6.04 o 
  -7   3   1     1556.48     1607.27     14.08 o 
  -5   3   1       92.57       92.50      2.71 o 
  -3   3   1       34.03       71.03      2.23 o 
  -1   3   1    28286.59    30794.79    143.49 o 
   1   3   1    32853.46    35734.55    183.19 o 
   3   3   1     3675.85     4199.47     60.05 o 
   5   3   1     3166.79     3346.16     29.89 o 
   7   3   1     1159.48     1197.29     12.05 o 
   9   3   1     2157.81     2482.21     21.21 o 
  11   3   1     3124.52     2987.78     25.43 o 
  13   3   1     5231.55     5410.02     32.64 o 
  15   3   1      423.50      426.20      9.33 o 
  17   3   1       83.14       69.54      5.07 o 
  19   3   1       77.26       73.06      7.04 o 
  21   3   1      159.01      156.10      7.70 o 
  23   3   1       61.06       53.47      8.27 o 
  25   3   1      287.29      308.04     15.62 o 
  27   3   1       34.88       40.43     11.54 o 
 -26   4   1        4.15        4.12      7.47 o 
 -24   4   1      115.79      103.81      9.08 o 
 -22   4   1     2646.45     2796.61     32.84 o 
 -20   4   1      440.27      454.50     12.96 o 
 -18   4   1       14.97       20.54      3.87 o 
 -16   4   1     3671.75     3715.88     33.17 o 
 -14   4   1     2689.97     2698.40     25.63 o 
 -12   4   1      270.08      299.43      8.25 o 
 -10   4   1     3036.06     3184.29     25.05 o 
  -8   4   1     7490.13     7801.28     49.70 o 
  -6   4   1     2472.11     2598.91     21.48 o 
  -4   4   1      240.11      210.42      5.70 o 
  -2   4   1    20134.19    20734.82     98.57 o 
   0   4   1    34175.31    37190.90    187.14 o 
   2   4   1     4902.83     5183.79     30.31 o 
   4   4   1       20.44       76.05      2.36 o 
   6   4   1     5084.12     5303.13     35.45 o 
   8   4   1      540.62      546.34      7.36 o 
  10   4   1      138.88      222.92      5.18 o 
  12   4   1    13878.35    14567.18     90.53 o 
  14   4   1     6923.41     7426.68     53.18 o 
  16   4   1      214.83      190.06      6.98 o 
  18   4   1     1582.00     1668.94     23.49 o 
  20   4   1      301.57      323.60     14.28 o 
  22   4   1        5.24       13.23      4.59 o 
  24   4   1      168.57      154.39     10.03 o 
  26   4   1      574.29      628.03     21.67 o 
 -25   5   1      618.59      668.02     18.44 o 
 -23   5   1      693.91      690.02     15.76 o 
 -21   5   1      863.51      873.88     16.63 o 
 -19   5   1     2563.30     2487.61     27.96 o 
 -17   5   1      604.21      551.41     11.86 o 
 -15   5   1      589.69      615.21     12.96 o 
 -13   5   1     6475.08     6480.16     64.80 o 
 -11   5   1     2337.86     2426.85     25.47 o 
  -9   5   1     1958.77     2128.85     19.03 o 
  -7   5   1     8006.55     8405.49     51.81 o 
  -5   5   1     3580.64     3500.30     22.95 o 
  -3   5   1    19658.10    20795.65     99.95 o 
  -1   5   1    35322.91    38127.64    192.80 o 
   1   5   1    17949.65    18797.19     98.20 o 
   3   5   1    37070.64    40958.35    206.90 o 
   5   5   1     8209.10     9071.28     51.44 o 
   7   5   1       65.50       39.97      2.20 o 
   9   5   1    10393.61    10757.89     90.73 o 
  11   5   1     8736.90     9103.85     81.75 o 
  13   5   1     2955.21     3129.07     28.49 o 
  15   5   1     5487.22     5670.98     44.69 o 
  17   5   1     2821.72     2830.33     28.98 o 
  19   5   1      199.20      196.11      8.11 o 
  21   5   1        2.94        2.73      4.04 o 
  23   5   1      697.30      619.56     23.56 o 
  25   5   1      681.34      690.04     18.91 o 
 -24   6   1      986.30      931.88     21.09 o 
 -22   6   1       65.32       53.73      7.06 o 
 -20   6   1      614.19      584.56     18.34 o 
 -18   6   1     2601.67     2609.35     41.97 o 
 -16   6   1      897.34      906.58     22.11 o 
 -14   6   1      186.34      172.18      7.54 o 
 -12   6   1     5755.42     5279.87     45.76 o 
 -10   6   1     8533.34     8332.66     63.56 o 
  -8   6   1      157.33      163.04      5.03 o 
  -6   6   1     1380.93     1190.01     14.26 o 
  -4   6   1    13837.05    13510.05     67.96 o 
  -2   6   1       25.49       43.14      2.25 o 
   0   6   1      891.22      803.91      9.02 o 
   2   6   1    10729.83    10139.34     57.00 o 
   4   6   1       77.87       87.68      3.18 o 
   6   6   1     2704.32     2649.36     19.64 o 
   8   6   1      446.16      370.38      7.38 o 
  10   6   1     2789.22     2507.74     36.22 o 
  12   6   1      407.71      368.80      9.81 o 
  14   6   1     2435.11     2331.19     27.57 o 
  16   6   1     5419.60     5024.40     47.29 o 
  18   6   1        4.39        1.20      3.71 o 
  20   6   1       29.00       35.03      5.39 o 
  22   6   1      977.03      919.29     18.02 o 
  24   6   1       21.33       25.44      6.20 o 
 -23   7   1      451.69      412.31     18.09 o 
 -21   7   1       77.20       62.31     12.03 o 
 -19   7   1      748.39      715.53     19.29 o 
 -17   7   1     1310.89     1249.41     21.54 o 
 -15   7   1      228.92      219.34     11.01 o 
 -13   7   1     1202.55     1132.63     18.12 o 
 -11   7   1     3848.83     3688.78     35.91 o 
  -9   7   1     2025.37     1948.85     22.98 o 
  -7   7   1      314.24      350.26      7.21 o 
  -5   7   1     1505.96     1353.54     11.97 o 
  -3   7   1     4964.62     4776.37     28.81 o 
  -1   7   1     1181.22     1212.44     12.23 o 
   1   7   1      982.30      838.61      9.85 o 
   3   7   1     4850.09     4652.38     32.79 o 
   5   7   1      142.33      134.08      4.11 o 
   7   7   1      123.16      127.70      5.50 o 
   9   7   1     1843.18     1720.71     21.27 o 
  11   7   1     1365.74     1270.72     18.60 o 
  13   7   1     1453.27     1460.28     21.08 o 
  15   7   1     2338.13     2209.78     50.73 o 
  17   7   1      534.80      515.72     19.42 o 
  19   7   1      244.62      222.47     10.21 o 
  21   7   1      212.60      199.27     10.38 o 
  23   7   1      124.96      134.60      9.81 o 
 -22   8   1       29.90       42.20     10.34 o 
 -20   8   1       22.36       11.74      5.55 o 
 -18   8   1       60.19       48.77      7.24 o 
 -16   8   1       18.19       14.99      4.71 o 
 -14   8   1       11.99       10.13      4.22 o 
 -12   8   1      178.52      161.19      7.61 o 
 -10   8   1       51.84       43.79      4.86 o 
  -8   8   1     1233.11     1118.37     18.69 o 
  -6   8   1      160.58      114.97      4.78 o 
  -4   8   1       67.20       57.51      3.05 o 
  -2   8   1     8752.16     8395.30     46.68 o 
   0   8   1      857.22      852.20     10.69 o 
   2   8   1      151.71      182.74      5.26 o 
   4   8   1     6076.27     5790.29     56.46 o 
   6   8   1     1094.23     1064.96     13.97 o 
   8   8   1        2.30        0.54      2.79 o 
  10   8   1      288.43      283.21      9.26 o 
  12   8   1     1058.19      973.20     26.06 o 
  14   8   1      187.50      177.39      8.38 o 
  16   8   1       92.91       87.16      7.09 o 
  18   8   1        2.50        2.08      4.43 o 
  20   8   1       12.53        8.39      5.39 o 
  22   8   1       56.08       45.39      7.47 o 
 -21   9   1      342.99      408.92     14.85 o 
 -19   9   1      104.61      110.44      8.72 o 
 -17   9   1       29.98       22.40      5.60 o 
 -15   9   1     1152.74     1213.65     21.14 o 
 -13   9   1       58.75       68.04     12.24 o 
 -11   9   1       59.88       49.97      5.53 o 
  -9   9   1     1796.31     1820.23     23.82 o 
  -7   9   1       27.12       28.30      4.24 o 
  -5   9   1       83.98       97.21      6.92 o 
  -3   9   1      260.79      226.72      6.02 o 
  -1   9   1      603.41      640.75      9.75 o 
   1   9   1      315.88      317.14      7.01 o 
   3   9   1      234.37      236.14      7.08 o 
   5   9   1     2060.28     2051.66     35.14 o 
   7   9   1      305.66      315.68      9.52 o 
   9   9   1      536.57      537.92     12.55 o 
  11   9   1      830.44      859.36     16.49 o 
  13   9   1      402.45      414.17     12.73 o 
  15   9   1       16.18       16.91      4.90 o 
  17   9   1       43.50       53.07      6.79 o 
  19   9   1      345.56      349.35     13.14 o 
  21   9   1      131.98      139.69      9.94 o 
 -20  10   1        0.03       12.31      8.74 o 
 -18  10   1       62.35       54.76      7.44 o 
 -16  10   1       20.17        4.72      5.19 o 
 -14  10   1       14.87       13.60      5.15 o 
 -12  10   1      460.07      444.29     12.71 o 
 -10  10   1        0.07        2.05      5.13 o 
  -8  10   1        7.99        7.27      3.85 o 
  -6  10   1      246.49      233.80      8.66 o 
  -4  10   1       50.35       32.09      4.39 o 
  -2  10   1       16.58        8.17      2.71 o 
   0  10   1      133.56      129.10      5.16 o 
   2  10   1      189.17      181.34      6.60 o 
   4  10   1      101.56       84.81      5.74 o 
   6  10   1       13.31       11.17      3.93 o 
   8  10   1      386.80      368.37     10.90 o 
  10  10   1       39.31       29.43      5.06 o 
  12  10   1        8.05       10.45      4.50 o 
  14  10   1        3.36        3.71      4.67 o 
  16  10   1        0.23        2.96      4.89 o 
  18  10   1       28.27       30.98      7.34 o 
  20  10   1        3.81        7.51      6.28 o 
 -19  11   1        0.09        3.72     11.61 o 
 -17  11   1        7.37       12.50      6.87 o 
 -15  11   1       22.93       27.27      7.25 o 
 -13  11   1       14.33       17.63      6.15 o 
 -11  11   1       21.28       30.83      6.42 o 
  -9  11   1       77.64       74.16      8.12 o 
  -7  11   1      168.81      174.70     10.00 o 
  -5  11   1       91.76      113.84      9.95 o 
  -3  11   1      374.83      378.71     13.10 o 
  -1  11   1     1138.07     1126.84     17.24 o 
   1  11   1       27.75       22.68      4.93 o 
   3  11   1      217.21      181.50      9.76 o 
   5  11   1      236.93      249.40     11.23 o 
   7  11   1       10.90       11.60      5.27 o 
   9  11   1        0.15        3.35      5.38 o 
  11  11   1      135.34      125.26     11.69 o 
  13  11   1      264.95      258.26     13.35 o 
  15  11   1       37.44       22.70      7.45 o 
  17  11   1        0.94       -5.54      7.81 o 
 -16  12   1       10.56       14.09      6.98 o 
 -14  12   1      127.32      117.29     10.57 o 
 -12  12   1       76.24       64.23     10.54 o 
 -10  12   1       99.72       93.02      9.31 o 
  -8  12   1      176.62      201.36     11.41 o 
  -6  12   1       19.83       24.44      7.10 o 
  -4  12   1       83.56       68.13      9.86 o 
  -2  12   1      551.22      585.86     19.97 o 
   0  12   1      310.29      327.76     12.52 o 
   2  12   1       93.02       85.27      7.82 o 
   4  12   1      232.24      235.40     14.49 o 
   6  12   1        5.15       11.69      9.79 o 
   8  12   1       35.78       34.79      7.29 o 
  10  12   1      165.98      144.53     10.69 o 
  12  12   1      316.71      343.65     15.55 o 
  14  12   1      172.04      197.57     13.11 o 
  16  12   1      143.47      123.14     19.72 o 
 -13  13   1       58.28       34.23      8.71 o 
 -11  13   1      254.81      198.38     12.78 o 
  -9  13   1        1.03        3.05      6.53 o 
  -7  13   1        1.58        8.28      6.38 o 
  -5  13   1      189.07      188.22     11.43 o 
  -3  13   1      232.49      217.51     14.41 o 
  -1  13   1       77.73       65.51     13.58 o 
   1  13   1      348.08      370.51     24.32 o 
   3  13   1      504.22      469.38     19.34 o 
   5  13   1        1.15        5.01      6.09 o 
   7  13   1       16.96        1.66      9.94 o 
   9  13   1       94.47       86.23      9.78 o 
  11  13   1      106.93       88.94     10.26 o 
  13  13   1       92.75       82.49     10.57 o 
 -10  14   1      811.75      975.02     32.90 o 
  -8  14   1      191.24      209.43     16.85 o 
  -6  14   1      229.80      288.12     26.07 o 
  -4  14   1      606.95      640.23     34.62 o 
   4  14   1      159.11      132.34     19.94 o 
   6  14   1       37.17       22.51      8.77 o 
   8  14   1      103.91       99.89     13.63 o 
  10  14   1      201.50      203.11     24.76 o 
 -26   0   2      181.38      207.80     29.69 o 
 -24   0   2     2200.32     2562.01     71.87 o 
 -22   0   2     4085.56     4393.74     95.31 o 
 -20   0   2     2563.80     2746.61     44.81 o 
 -18   0   2       11.65       22.16      9.75 o 
 -16   0   2     1785.47     1874.96     31.51 o 
 -14   0   2     3709.97     3624.55     36.63 o 
 -12   0   2    14198.71    15927.15    231.75 o 
 -10   0   2    24068.28    27506.46    245.60 o 
  -8   0   2    44507.28    50925.24    360.76 o 
  -6   0   2    33454.86    37214.97    300.52 o 
  -4   0   2   106142.76   112436.64   1646.72 o 
  -2   0   2    38295.00    43039.73    374.91 o 
   0   0   2     2982.38     3430.78     33.54 o 
   2   0   2   138809.23   143615.75    946.25 o 
   4   0   2    71310.03    80359.98    568.95 o 
   6   0   2    90848.94    98784.45    775.53 o 
   8   0   2    19516.04    21380.06    135.36 o 
  10   0   2    32445.87    35230.93    225.46 o 
  12   0   2    38594.20    40976.00    255.44 o 
  14   0   2     1727.35     2058.70     21.65 o 
  16   0   2     5012.12     5644.05     84.68 o 
  18   0   2     5229.69     5341.95     67.05 o 
  20   0   2       18.91        8.11      9.64 o 
  22   0   2        1.78       -7.89      8.76 o 
  24   0   2     1100.32     1201.58     48.42 o 
  26   0   2      655.06      745.62     40.97 o 
 -27   1   2      134.48      106.86     11.91 o 
 -25   1   2       57.28       47.11      8.87 o 
 -23   1   2      347.63      320.19     14.22 o 
 -21   1   2     2780.74     2759.30     33.17 o 
 -19   1   2      734.48      744.75     13.10 o 
 -17   1   2      231.43      257.74      9.36 o 
 -15   1   2       22.85       13.73      3.28 o 
 -13   1   2     4702.58     4955.04     29.97 o 
 -11   1   2     7159.44     7888.51     42.54 o 
  -9   1   2       46.80       32.91      2.32 o 
  -7   1   2    62481.18    66789.16    310.40 o 
  -5   1   2    15786.83    16514.78     89.75 o 
  -3   1   2     8558.64    10457.17     67.28 o 
  -1   1   2    16448.30    18090.45    100.55 o 
   1   1   2     1425.90     1661.50     12.17 o 
   3   1   2        9.17        0.91      1.19 o 
   5   1   2     1160.24     1151.03      9.46 o 
   7   1   2      925.56      892.16      7.70 o 
   9   1   2     1997.17     1996.00     14.13 o 
  11   1   2      109.32      166.29      3.71 o 
  13   1   2     4652.66     4904.17     30.44 o 
  15   1   2     2181.41     2315.55     24.22 o 
  17   1   2      116.04       90.73      6.38 o 
  19   1   2      846.70      881.84     19.52 o 
  21   1   2        5.53       11.25      7.19 o 
  23   1   2       69.86       90.34     12.21 o 
  25   1   2      717.12      746.42     28.35 o 
  27   1   2      131.37      148.81     17.03 o 
 -26   2   2      153.45      158.64     13.27 o 
 -24   2   2      215.30      150.61     11.74 o 
 -22   2   2      450.52      406.26     12.91 o 
 -20   2   2     2581.76     2572.14     31.42 o 
 -18   2   2      574.83      587.46     11.70 o 
 -16   2   2       66.30       55.76      3.67 o 
 -14   2   2     3253.89     3301.73     25.30 o 
 -12   2   2     3736.71     3760.12     40.51 o 
 -10   2   2     3217.39     3638.67     24.91 o 
  -8   2   2    14329.82    14861.89     84.15 o 
  -6   2   2    18489.96    17780.82    101.28 o 
  -4   2   2     3962.69     3695.07     24.31 o 
  -2   2   2      286.91      332.57     16.59 o 
   0   2   2     5016.41     5107.38     26.34 o 
   2   2   2      781.46      781.31      7.73 o 
   4   2   2     2369.73     2160.96     17.82 o 
   6   2   2      276.67      263.26      7.82 o 
   8   2   2     1516.53     1296.68     11.81 o 
  10   2   2        8.82        6.65      1.58 o 
  12   2   2      634.02      708.15     10.28 o 
  14   2   2     3838.53     3746.17     42.64 o 
  16   2   2     1223.33     1183.49     18.86 o 
  18   2   2       74.55       78.41      8.44 o 
  20   2   2      317.10      348.47     14.75 o 
  22   2   2      164.77      180.23     11.12 o 
  24   2   2      174.71      159.10     15.18 o 
  26   2   2      283.96      294.38     20.14 o 
 -27   3   2       67.03      101.88     20.82 o 
 -25   3   2      122.91      140.35      9.72 o 
 -23   3   2        7.43        6.89      4.69 o 
 -21   3   2      313.91      305.58     11.14 o 
 -19   3   2      596.99      615.47     12.65 o 
 -17   3   2      172.54      180.01      6.87 o 
 -15   3   2      449.88      423.29      8.68 o 
 -13   3   2      188.72      125.19      4.41 o 
 -11   3   2      248.07      181.28      4.74 o 
  -9   3   2      139.43      128.21      3.99 o 
  -7   3   2     1300.37     1007.10     10.57 o 
  -5   3   2     3646.00     3128.48     22.23 o 
  -3   3   2      232.39      203.18      3.27 o 
  -1   3   2      626.18      583.20      6.57 o 
   1   3   2     9453.43     8986.30     48.26 o 
   3   3   2     1846.44     2039.12     15.75 o 
   5   3   2      698.87      670.50     11.00 o 
   7   3   2     5708.89     5039.73     31.17 o 
   9   3   2     2315.06     2145.96     31.31 o 
  11   3   2       39.90       36.00      3.08 o 
  13   3   2     1206.67     1216.18     17.67 o 
  15   3   2     2055.72     1831.04     45.16 o 
  17   3   2       17.74        8.83      5.49 o 
  19   3   2      207.24      204.11     11.96 o 
  21   3   2      302.59      300.54     11.27 o 
  23   3   2       31.69       19.69      5.91 o 
  25   3   2      146.16      125.22     11.49 o 
 -26   4   2       42.49       28.83      7.12 o 
 -24   4   2      649.32      638.34     20.68 o 
 -22   4   2       68.46       68.35      7.13 o 
 -20   4   2      288.61      255.73      9.20 o 
 -18   4   2     1541.81     1448.84     19.51 o 
 -16   4   2      375.18      336.56      8.83 o 
 -14   4   2      652.96      610.36     10.93 o 
 -12   4   2      537.13      561.19      9.56 o 
 -10   4   2     3131.60     2851.28     23.46 o 
  -8   4   2      228.14      219.45      5.13 o 
  -6   4   2       14.53       10.87      1.65 o 
  -4   4   2     2284.78     2172.09     23.50 o 
  -2   4   2     2956.41     2732.12     17.93 o 
   0   4   2       13.49       10.56      1.19 o 
   2   4   2      367.03      374.42      5.90 o 
   4   4   2     9436.77     9192.93     85.11 o 
   6   4   2      484.52      471.55      6.64 o 
   8   4   2     1948.68     2110.41     17.04 o 
  10   4   2     4004.06     4019.07     44.55 o 
  12   4   2      799.84      756.17     13.84 o 
  14   4   2      126.09      124.24      5.64 o 
  16   4   2      593.58      520.69     11.08 o 
  18   4   2      164.98      144.46      7.01 o 
  20   4   2       18.83       17.75      4.47 o 
  22   4   2        4.10       -0.23      4.85 o 
  24   4   2       37.11       37.65      7.02 o 
  26   4   2       80.75       81.87     11.19 o 
 -25   5   2       13.74       17.21      6.96 o 
 -23   5   2      214.73      240.29     12.79 o 
 -21   5   2      135.77      126.16      8.35 o 
 -19   5   2      446.72      447.92     12.72 o 
 -17   5   2     1809.88     1761.52     24.04 o 
 -15   5   2      178.73      201.15      7.93 o 
 -13   5   2     3118.28     2989.59     40.41 o 
 -11   5   2     1345.70     1283.79     14.62 o 
  -9   5   2     2417.13     2370.33     20.84 o 
  -7   5   2     2802.73     2747.95     22.33 o 
  -5   5   2     2225.42     2208.63     16.32 o 
  -3   5   2     8448.52     8267.45     43.26 o 
  -1   5   2      716.45      760.67      7.53 o 
   1   5   2    13494.01    13372.63     71.88 o 
   3   5   2     5942.93     6149.40     43.99 o 
   5   5   2     3146.49     2912.28     20.13 o 
   7   5   2     3495.48     3296.10     42.78 o 
   9   5   2       15.39        7.99      2.11 o 
  11   5   2     1526.06     1457.90     14.89 o 
  13   5   2       47.92       31.10      4.03 o 
  15   5   2      945.96      900.44     14.39 o 
  17   5   2      503.18      497.66     11.48 o 
  19   5   2       97.47       80.91      6.35 o 
  21   5   2      202.59      210.02     12.35 o 
  23   5   2      126.59      108.71      8.03 o 
  25   5   2        0.19        3.31      6.16 o 
 -24   6   2       24.58       11.35      6.66 o 
 -22   6   2       32.53       20.87      9.57 o 
 -20   6   2      235.42      212.70      9.89 o 
 -18   6   2        1.90        1.08      3.95 o 
 -16   6   2        0.90       -1.06      3.38 o 
 -14   6   2       18.09       20.61      3.90 o 
 -12   6   2      190.20      225.56      7.84 o 
 -10   6   2      284.37      269.40      6.72 o 
  -8   6   2      713.60      705.23     10.16 o 
  -6   6   2     1647.61     1730.33     16.72 o 
  -4   6   2       29.09       31.19      2.13 o 
  -2   6   2      140.22      133.14      3.54 o 
   0   6   2        8.72       10.24      1.89 o 
   2   6   2      120.88      146.15      3.93 o 
   4   6   2       64.36       88.09      3.89 o 
   6   6   2       38.83       33.64      2.95 o 
   8   6   2      460.48      480.33     16.30 o 
  10   6   2      121.33      139.81      6.17 o 
  12   6   2      682.26      652.84     13.05 o 
  14   6   2      367.81      380.96     12.74 o 
  16   6   2       43.27       58.21      8.34 o 
  18   6   2      630.58      658.46     17.52 o 
  20   6   2       12.25        2.08      5.60 o 
  22   6   2      131.21      133.93      9.85 o 
  24   6   2      225.08      216.14     11.81 o 
 -23   7   2      781.49      843.00     22.26 o 
 -21   7   2      346.13      337.61     17.44 o 
 -19   7   2       63.28       72.30      7.27 o 
 -17   7   2      558.15      538.89     13.92 o 
 -15   7   2      221.58      245.30     10.59 o 
 -13   7   2        0.43        3.31      3.36 o 
 -11   7   2     1416.37     1345.91     62.30 o 
  -9   7   2     3541.20     3836.05     36.56 o 
  -7   7   2      613.52      681.62     10.47 o 
  -5   7   2     1323.00     1325.92     14.54 o 
  -3   7   2     1898.19     2015.86     15.83 o 
  -1   7   2      246.87      238.56      4.84 o 
   1   7   2        0.59        3.84      1.77 o 
   3   7   2     1757.31     1798.12     17.93 o 
   5   7   2      981.87      956.64     12.39 o 
   7   7   2      638.16      643.45     10.38 o 
   9   7   2      506.12      463.77     10.56 o 
  11   7   2     1779.13     1791.64     37.60 o 
  13   7   2       20.80       21.84      4.33 o 
  15   7   2      351.30      348.19     10.85 o 
  17   7   2      746.84      763.60     29.51 o 
  19   7   2        3.50        9.72      5.00 o 
  21   7   2        1.50        1.70      6.29 o 
  23   7   2       71.87       77.34      8.69 o 
 -22   8   2      446.43      518.82     17.46 o 
 -20   8   2       45.01       38.00      6.62 o 
 -18   8   2       39.60       28.48      5.96 o 
 -16   8   2       12.69        4.21      4.14 o 
 -14   8   2     1415.38     1483.38     46.74 o 
 -12   8   2     1033.61     1090.97     25.27 o 
 -10   8   2      127.40      143.92      6.88 o 
  -8   8   2      100.99      124.38      6.25 o 
  -6   8   2      582.48      594.50      9.99 o 
  -4   8   2       78.40       88.46      3.91 o 
  -2   8   2     2074.42     2201.28     17.81 o 
   0   8   2       31.93       26.62      2.72 o 
   2   8   2      750.08      748.87      9.96 o 
   4   8   2     6973.42     7382.87     51.11 o 
   6   8   2      565.31      607.65     10.55 o 
   8   8   2      118.39      133.04      6.48 o 
  10   8   2     2963.10     3125.10     32.95 o 
  12   8   2     1097.46     1114.06     34.58 o 
  14   8   2       26.22       21.09      4.68 o 
  16   8   2      325.37      314.14     15.50 o 
  18   8   2      108.55      115.97      8.28 o 
  20   8   2      308.63      306.44     12.33 o 
  22   8   2      105.91       92.77      8.83 o 
 -21   9   2      497.38      464.31     19.31 o 
 -19   9   2     1456.76     1352.93     28.49 o 
 -17   9   2      236.59      235.90     15.25 o 
 -15   9   2      188.59      175.07     10.76 o 
 -13   9   2     2965.09     2904.89     33.66 o 
 -11   9   2     2797.52     2934.50     32.99 o 
  -9   9   2     2169.23     2145.76     26.34 o 
  -7   9   2     6118.91     6042.23     51.42 o 
  -5   9   2     5169.09     5042.59     35.22 o 
  -3   9   2      240.40      245.31      6.32 o 
  -1   9   2     1170.25     1165.23     13.74 o 
   1   9   2     4312.81     4205.73     30.71 o 
   3   9   2      151.30      158.30      7.57 o 
   5   9   2      351.04      390.23      9.00 o 
   7   9   2     1695.40     1596.55     21.46 o 
   9   9   2      372.67      372.86     10.70 o 
  11   9   2      492.39      477.02     12.35 o 
  13   9   2     1392.79     1398.17     22.18 o 
  15   9   2     1881.31     1900.05     41.19 o 
  17   9   2      575.80      568.14     15.48 o 
  19   9   2       88.19      108.18     10.74 o 
  21   9   2      505.95      554.16     20.49 o 
 -20  10   2      512.71      554.12     19.74 o 
 -18  10   2      719.92      691.67     20.83 o 
 -16  10   2      556.06      529.80     17.71 o 
 -14  10   2      443.04      468.91     16.18 o 
 -12  10   2     2421.97     2311.04     35.27 o 
 -10  10   2     2769.76     2707.06     47.72 o 
  -8  10   2     2655.46     2619.45     36.08 o 
  -6  10   2     3216.86     3080.82     39.10 o 
  -4  10   2     1022.64      979.47     18.55 o 
  -2  10   2     1125.38     1087.03     15.19 o 
   0  10   2      822.90      878.48     16.29 o 
   2  10   2      622.51      729.71     14.45 o 
   4  10   2      785.06      805.03     15.17 o 
   6  10   2      167.40      193.89     15.07 o 
   8  10   2      356.27      420.51     14.10 o 
  10  10   2      250.18      212.37     11.04 o 
  12  10   2      271.14      280.41     19.77 o 
  14  10   2     1235.34     1238.80     28.15 o 
  16  10   2      520.76      516.09     18.37 o 
  18  10   2       60.14       52.96      9.38 o 
  20  10   2      224.60      237.29     25.20 o 
 -17  11   2      239.18      252.27     19.44 o 
 -15  11   2        9.31       13.04      6.45 o 
 -13  11   2      122.01      132.03     10.11 o 
 -11  11   2      583.92      586.65     17.77 o 
  -9  11   2      861.61      860.40     20.78 o 
  -7  11   2      650.79      754.34     33.71 o 
  -5  11   2      928.38      953.64     20.87 o 
  -3  11   2     1449.14     1326.89     26.91 o 
  -1  11   2     1803.10     1800.92     29.13 o 
   1  11   2     2382.46     2224.76     24.43 o 
   3  11   2     2394.34     2145.56     40.66 o 
   5  11   2     3306.21     3053.16     40.42 o 
   7  11   2     2284.09     2128.72     33.33 o 
   9  11   2      912.03      875.66     21.29 o 
  11  11   2     1495.72     1444.22     32.46 o 
  13  11   2     1860.21     1764.24     41.21 o 
  15  11   2      697.01      662.82     20.87 o 
  17  11   2      215.00      182.18     13.20 o 
 -16  12   2      282.41      320.78     23.44 o 
 -14  12   2       33.74       38.06      9.38 o 
 -12  12   2       68.15       73.07      8.89 o 
 -10  12   2     1175.73     1232.66     41.79 o 
  -8  12   2      678.47      782.56     20.59 o 
  -6  12   2       14.69       32.08      8.54 o 
  -4  12   2      618.78      670.07     18.07 o 
  -2  12   2     1013.97     1045.12     27.11 o 
   0  12   2       78.35      104.17      7.12 o 
   2  12   2      235.65      274.36     14.52 o 
   4  12   2     1119.44     1116.54     30.99 o 
   6  12   2      398.64      420.66     15.30 o 
   8  12   2        1.58       -2.37      5.19 o 
  10  12   2      282.96      319.29     21.32 o 
  12  12   2      653.94      642.46     20.31 o 
  14  12   2       66.14       64.26     10.45 o 
  16  12   2      123.00      111.09     19.50 o 
 -13  13   2        1.32       -0.56      8.73 o 
 -11  13   2       19.33       22.53      7.80 o 
  -9  13   2      252.65      239.10     13.51 o 
  -7  13   2       16.48        1.84      6.53 o 
  -5  13   2        6.29        4.35      7.24 o 
  -3  13   2      222.12      251.79     15.26 o 
  -1  13   2       74.82       70.42     10.14 o 
   1  13   2       59.37       66.50      9.42 o 
   3  13   2      292.69      360.57     14.00 o 
   5  13   2      100.79      135.99     10.58 o 
   7  13   2       56.04       53.45      8.23 o 
   9  13   2       65.83       69.28     11.63 o 
  11  13   2       32.79       55.78     12.47 o 
  13  13   2       84.21       78.88     16.87 o 
  -8  14   2       94.69      115.11     11.35 o 
  -6  14   2      327.79      394.82     22.90 o 
  -4  14   2       29.80       57.69     11.38 o 
  -2  14   2       22.51       11.39     12.49 o 
   0  14   2      294.02      331.29     26.29 o 
   2  14   2      151.53      157.32     19.06 o 
   4  14   2        8.84       14.59      6.69 o 
   6  14   2       56.02       33.36      9.98 o 
   8  14   2      149.22      128.88     14.11 o 
 -27   1   3      188.92      189.01     11.95 o 
 -25   1   3       45.07       39.71      7.17 o 
 -23   1   3      140.62      140.55      8.84 o 
 -21   1   3     1717.03     1626.56     24.49 o 
 -19   1   3       26.29       20.63      4.09 o 
 -17   1   3     3171.18     2945.33     27.69 o 
 -15   1   3     1757.35     1623.98     20.26 o 
 -13   1   3     2372.08     2272.07     19.16 o 
 -11   1   3     4663.29     4251.26     32.49 o 
  -9   1   3     2409.47     2350.38     16.41 o 
  -7   1   3    24464.80    23437.48    117.45 o 
  -5   1   3      827.09      918.87     13.49 o 
  -3   1   3     6001.87     5836.46     32.42 o 
  -1   1   3    12416.30    12132.53     74.93 o 
   1   1   3        1.45       -1.05      1.05 o 
   3   1   3     8861.94     9177.07     61.66 o 
   5   1   3     5195.90     5378.03     41.95 o 
   7   1   3     4118.50     4086.17     24.60 o 
   9   1   3     2011.86     1915.61     14.18 o 
  11   1   3       12.18       20.02      2.09 o 
  13   1   3     1916.45     1716.93     14.99 o 
  15   1   3        0.45        0.58      2.11 o 
  17   1   3       45.49       50.49     10.02 o 
  19   1   3      690.96      634.44     16.93 o 
  21   1   3      139.28      138.16     10.02 o 
  23   1   3       50.27       30.76     10.04 o 
  25   1   3       35.96       23.14     10.90 o 
 -26   2   3       54.15       68.08     10.30 o 
 -24   2   3        2.32        0.20      5.04 o 
 -22   2   3      307.10      273.39     12.27 o 
 -20   2   3     1793.53     1834.63     25.77 o 
 -18   2   3        3.47        8.93      4.60 o 
 -16   2   3      234.17      257.56      8.74 o 
 -14   2   3     3176.59     3134.54     24.62 o 
 -12   2   3     2161.20     2253.36     22.86 o 
 -10   2   3       29.37       41.50      2.09 o 
  -8   2   3    21975.32    22403.80    127.81 o 
  -6   2   3    18319.53    18588.71     96.40 o 
  -4   2   3      847.80      896.13      7.73 o 
  -2   2   3     1047.74      992.11     10.22 o 
   0   2   3      696.98      708.93      7.79 o 
   2   2   3       33.95       20.63      1.38 o 
   4   2   3      949.01      970.49      7.85 o 
   6   2   3     4075.33     4086.29     34.39 o 
   8   2   3     2357.68     2423.51     16.48 o 
  10   2   3      583.26      535.46      6.44 o 
  12   2   3       25.67       19.12      2.56 o 
  14   2   3     1037.80     1005.30     13.69 o 
  16   2   3      359.50      319.12      7.46 o 
  18   2   3      185.61      190.02      9.98 o 
  20   2   3     1144.92     1162.69     24.00 o 
  22   2   3      190.01      177.09     18.60 o 
  24   2   3       78.29       82.27     12.69 o 
  26   2   3      723.29      747.46     61.46 o 
 -27   3   3       51.40       55.43     17.75 o 
 -25   3   3      212.78      253.02     11.89 o 
 -23   3   3      253.72      269.54     11.28 o 
 -21   3   3      484.79      563.76     14.69 o 
 -19   3   3     1003.49     1069.33     16.65 o 
 -17   3   3       95.01       87.08      5.22 o 
 -15   3   3      679.86      677.29     10.85 o 
 -13   3   3      199.47      159.48      5.70 o 
 -11   3   3      105.68       81.72      3.97 o 
  -9   3   3      919.10      780.21      9.95 o 
  -7   3   3     2428.32     2344.47     19.02 o 
  -5   3   3     1259.40     1070.10     11.93 o 
  -3   3   3      156.25      273.15      3.60 o 
  -1   3   3    15433.84    17150.52     88.87 o 
   1   3   3      946.97      881.35      7.64 o 
   3   3   3     9143.56     9978.85     55.36 o 
   5   3   3      708.81      695.17     10.10 o 
   7   3   3     5481.28     6039.21     52.75 o 
   9   3   3     4939.48     5232.37     47.26 o 
  11   3   3      697.37      747.45     10.97 o 
  13   3   3       29.47       34.26      4.41 o 
  15   3   3      427.61      441.96      9.61 o 
  17   3   3     1207.19     1245.19     19.86 o 
  19   3   3        2.26        7.59      4.53 o 
  21   3   3        5.36        0.13      6.12 o 
  23   3   3      120.88      129.17     11.02 o 
  25   3   3       21.18       30.07      8.70 o 
 -26   4   3      309.23      331.32     16.03 o 
 -24   4   3      732.52      832.11     22.52 o 
 -22   4   3      106.71      114.70      8.45 o 
 -20   4   3     1273.78     1271.76     24.57 o 
 -18   4   3     1278.04     1337.70     23.21 o 
 -16   4   3       28.87       25.44      6.55 o 
 -14   4   3        2.16        1.76      2.21 o 
 -12   4   3     3239.43     3313.38     27.47 o 
 -10   4   3     8456.54     8691.15     95.76 o 
  -8   4   3     7213.16     7966.30     66.47 o 
  -6   4   3     9373.37     9849.49     60.61 o 
  -4   4   3     7595.64     7607.96     42.92 o 
  -2   4   3      420.81      517.52      9.42 o 
   0   4   3     2283.92     2772.78     19.13 o 
   2   4   3     5421.67     5547.69     38.66 o 
   4   4   3    27786.34    30834.49    157.44 o 
   6   4   3      432.56      456.34      6.63 o 
   8   4   3     4561.51     4519.59     49.96 o 
  10   4   3     9747.68    10259.37    117.22 o 
  12   4   3        4.28        6.19      2.32 o 
  14   4   3       52.10       54.51      4.42 o 
  16   4   3     2382.11     2416.08     25.56 o 
  18   4   3     1560.95     1659.21     21.53 o 
  20   4   3        1.64        4.94      4.03 o 
  22   4   3      112.19      110.44      8.70 o 
  24   4   3      970.53     1034.52     22.22 o 
  26   4   3       55.33       39.07     11.98 o 
 -25   5   3      182.13      211.73     13.03 o 
 -23   5   3     2115.08     2217.30     36.66 o 
 -21   5   3     2074.91     2070.53     29.12 o 
 -19   5   3      449.27      476.90     12.97 o 
 -17   5   3     2028.62     1992.63     25.97 o 
 -15   5   3      582.88      522.69     12.09 o 
 -13   5   3      365.79      414.10      8.64 o 
 -11   5   3     8189.12     8567.76    120.93 o 
  -9   5   3     8220.99     8619.71     73.20 o 
  -7   5   3     9853.74    10450.41     65.23 o 
  -5   5   3    14566.16    15582.79     83.35 o 
  -3   5   3       20.87       11.02      1.75 o 
  -1   5   3      368.83      374.50      5.66 o 
   1   5   3     9271.38    10109.48     52.00 o 
   3   5   3     6676.12     6518.23     40.12 o 
   5   5   3    15901.81    16727.73     89.35 o 
   7   5   3    17503.95    18275.23    174.89 o 
   9   5   3     8494.74     8135.75     49.62 o 
  11   5   3     3191.53     3138.69     31.72 o 
  13   5   3     2197.01     2281.88     23.44 o 
  15   5   3     4059.31     3787.37     34.10 o 
  17   5   3      966.26      974.38     25.05 o 
  19   5   3      556.49      584.88     13.25 o 
  21   5   3     1356.15     1364.66     21.29 o 
  23   5   3      122.50      113.31      9.28 o 
  25   5   3      187.51      172.62     13.08 o 
 -24   6   3       77.83       56.21      8.99 o 
 -22   6   3      671.62      642.75     18.88 o 
 -20   6   3      988.78      953.98     19.36 o 
 -18   6   3      154.71      158.33      9.68 o 
 -16   6   3      182.08      173.87      8.14 o 
 -14   6   3     2249.86     2276.80     41.18 o 
 -12   6   3      947.38      982.69     13.59 o 
 -10   6   3     3467.45     3269.55     50.04 o 
  -8   6   3    20256.41    19681.78    150.56 o 
  -6   6   3     6984.38     6724.95     56.25 o 
  -4   6   3      701.49      692.71      8.39 o 
  -2   6   3     3833.61     3661.62     23.04 o 
   0   6   3     1381.64     1272.48     11.05 o 
   2   6   3      205.75      192.27      4.39 o 
   4   6   3     2094.69     2016.86     16.28 o 
   6   6   3     7746.52     7356.60     49.72 o 
   8   6   3      485.06      414.51      8.33 o 
  10   6   3      399.55      356.36      8.16 o 
  12   6   3     1998.48     1869.29     24.16 o 
  14   6   3      191.96      185.53      7.21 o 
  16   6   3       16.17       13.18      4.08 o 
  18   6   3     1195.70     1143.08     19.30 o 
  20   6   3      146.37      157.18      8.34 o 
  22   6   3       82.84       91.35      7.64 o 
  24   6   3      176.60      158.49     10.84 o 
 -23   7   3      324.86      311.43     15.32 o 
 -21   7   3      379.47      384.50     13.40 o 
 -19   7   3      233.96      213.99     10.11 o 
 -17   7   3      577.12      522.09     18.36 o 
 -15   7   3      241.56      239.52     13.05 o 
 -13   7   3      276.73      272.33      9.33 o 
 -11   7   3     2735.42     2645.04     28.96 o 
  -9   7   3     4510.32     4318.51     34.15 o 
  -7   7   3     4554.80     4356.04     33.60 o 
  -5   7   3     3158.51     3110.72     25.82 o 
  -3   7   3      808.64      777.18      9.94 o 
  -1   7   3     1422.95     1418.64     12.85 o 
   1   7   3      762.57      779.85      8.84 o 
   3   7   3      767.13      777.29     10.88 o 
   5   7   3     4150.19     3964.85     52.53 o 
   7   7   3     1386.35     1335.51     18.24 o 
   9   7   3      349.72      320.58      8.01 o 
  11   7   3      576.75      534.83     19.23 o 
  13   7   3      368.32      365.36     10.69 o 
  15   7   3      760.75      719.31     15.65 o 
  17   7   3      330.33      287.27     12.46 o 
  19   7   3      247.02      257.34     11.06 o 
  21   7   3      423.63      428.06     14.30 o 
  23   7   3      113.96      104.76      9.21 o 
 -22   8   3       73.98       95.76     10.64 o 
 -20   8   3       18.18        7.64     11.56 o 
 -18   8   3      275.05      272.35     13.08 o 
 -16   8   3      161.22      166.60     22.54 o 
 -14   8   3     2046.29     1864.98     45.10 o 
 -12   8   3        2.06        5.30      4.54 o 
 -10   8   3      723.61      663.11     16.17 o 
  -8   8   3     1882.67     1668.90     22.52 o 
  -6   8   3       47.07       48.65      4.52 o 
  -4   8   3      250.24      208.26      6.34 o 
  -2   8   3      502.41      404.64      7.54 o 
   0   8   3       40.49       24.37      3.03 o 
   2   8   3      639.49      590.26     12.03 o 
   4   8   3     1736.62     1733.01     24.29 o 
   6   8   3      503.98      563.59     12.20 o 
   8   8   3      680.10      697.29     13.97 o 
  10   8   3     1174.71     1083.24     21.76 o 
  12   8   3      198.46      203.42     10.81 o 
  14   8   3      173.92      170.59     10.41 o 
  16   8   3      351.24      295.23     13.36 o 
  18   8   3       59.44       48.06     16.44 o 
  20   8   3        0.42        0.84      7.58 o 
  22   8   3       20.24        6.05      7.40 o 
 -21   9   3       19.07       33.98      8.68 o 
 -19   9   3      276.17      265.12     23.96 o 
 -17   9   3      619.26      634.16     23.10 o 
 -15   9   3       73.93       76.82      8.52 o 
 -13   9   3      195.35      177.00     10.36 o 
 -11   9   3      447.73      413.48     19.46 o 
  -9   9   3     1621.67     1667.98     33.22 o 
  -7   9   3       23.84       42.30      4.78 o 
  -5   9   3       74.71       80.24      5.68 o 
  -3   9   3     3713.66     3606.71     81.59 o 
  -1   9   3        0.36        7.50      3.13 o 
   1   9   3      146.07      144.29      7.31 o 
   3   9   3     2035.97     1940.67     24.29 o 
   5   9   3        9.31       25.32      9.74 o 
   7   9   3       71.90       80.61     10.64 o 
   9   9   3      195.74      212.64     10.73 o 
  11   9   3       59.85       50.99      7.12 o 
  13   9   3        9.02        7.67      5.34 o 
  15   9   3       75.24       84.60      9.14 o 
  17   9   3      128.39      122.01     10.94 o 
  19   9   3        1.15        1.40      6.87 o 
  21   9   3       26.01       32.50     11.50 o 
 -20  10   3        7.00       14.19      9.42 o 
 -18  10   3       63.62       67.37      9.53 o 
 -16  10   3      138.91      113.56     10.16 o 
 -14  10   3      102.11      111.57      9.53 o 
 -12  10   3       36.60       29.34      6.43 o 
 -10  10   3       10.84       11.42      5.65 o 
  -8  10   3       40.53       42.09      6.60 o 
  -6  10   3       38.76       36.43      6.15 o 
  -4  10   3      209.58      226.75      7.46 o 
  -2  10   3      335.72      294.56     12.28 o 
   0  10   3      830.82      803.45     15.05 o 
   2  10   3      201.04      197.44      7.30 o 
   4  10   3        1.91        3.93      3.85 o 
   6  10   3      109.60      103.92     10.60 o 
   8  10   3        2.85        0.12      4.19 o 
  10  10   3       32.19       37.29     10.78 o 
  12  10   3       30.22       26.52      6.83 o 
  14  10   3      288.63      269.97     15.69 o 
  16  10   3        1.13        5.39      6.56 o 
  18  10   3        7.74       11.96      7.80 o 
 -17  11   3      121.94      134.82     11.74 o 
 -15  11   3       42.29       41.11      8.07 o 
 -13  11   3       82.00       72.23     10.67 o 
 -11  11   3      486.95      491.93     17.39 o 
  -9  11   3       66.82       78.78      8.34 o 
  -7  11   3        0.15       -2.03      5.38 o 
  -5  11   3      344.97      358.56     13.23 o 
  -3  11   3        8.50       13.31      4.15 o 
  -1  11   3      171.44      191.90      8.31 o 
   1  11   3        4.68        4.55      3.78 o 
   3  11   3      500.77      510.48     11.60 o 
   5  11   3      239.28      196.24     10.77 o 
   7  11   3       40.93       38.80      6.86 o 
   9  11   3      418.74      441.83     23.89 o 
  11  11   3      149.79      151.55     19.30 o 
  13  11   3       45.62       58.65      8.93 o 
  15  11   3       46.08       58.78      9.14 o 
  17  11   3      153.88      144.29     12.74 o 
 -16  12   3       27.74       39.22     13.80 o 
 -14  12   3       46.93       53.51     11.94 o 
 -12  12   3       25.18       32.68      7.70 o 
 -10  12   3      606.85      630.94     19.39 o 
  -8  12   3      349.18      346.09     19.08 o 
  -6  12   3      160.03      157.96     11.10 o 
  -4  12   3      209.72      220.68     17.86 o 
  -2  12   3        4.73        4.72      4.20 o 
   0  12   3        0.88        2.77      4.11 o 
   2  12   3       83.51       74.17      7.37 o 
   4  12   3      221.02      218.65      9.81 o 
   6  12   3      362.35      366.73     14.91 o 
   8  12   3      137.92      141.55     19.68 o 
  10  12   3       31.54       36.88     12.36 o 
  12  12   3       38.34       27.96      8.13 o 
  14  12   3       43.27       31.89      9.02 o 
 -13  13   3        5.76       10.41      8.50 o 
 -11  13   3        5.05       -1.93      6.87 o 
  -9  13   3      361.78      292.17     14.51 o 
  -7  13   3      403.07      389.83     15.97 o 
  -5  13   3        1.42        0.59      6.97 o 
  -3  13   3       10.37       25.51      8.44 o 
  -1  13   3       94.26       79.87      8.59 o 
   1  13   3        5.67        2.07      5.31 o 
   3  13   3        3.32       -0.22      6.20 o 
   5  13   3      467.55      482.30     16.69 o 
   7  13   3      484.51      512.93     18.38 o 
   9  13   3        3.72        2.13      6.63 o 
  11  13   3        1.51       -0.80      6.55 o 
  -8  14   3     1589.80     1911.08     90.05 o 
  -6  14   3      897.75     1087.93     58.28 o 
  -4  14   3      298.88      338.68     19.59 o 
  -2  14   3      455.22      480.91     23.55 o 
   0  14   3      343.00      425.07     29.58 o 
   2  14   3      109.20      113.44     10.25 o 
   4  14   3      416.13      425.11     16.64 o 
   6  14   3      741.04      730.72     39.44 o 
   8  14   3       98.67       74.13     10.57 o 
 -26   0   4     1672.12     1749.07     41.91 o 
 -24   0   4     2383.05     2646.51     62.45 o 
 -22   0   4      246.09      274.30     12.61 o 
 -20   0   4     5310.15     5884.30     61.39 o 
 -18   0   4    16929.38    18080.72    146.03 o 
 -16   0   4     2688.97     2762.30     33.78 o 
 -14   0   4     3329.82     3339.06     36.79 o 
 -12   0   4    41916.56    44818.60    280.00 o 
 -10   0   4     5989.96     6934.34     50.68 o 
  -8   0   4     5364.15     5871.02     43.02 o 
  -6   0   4    39677.50    44542.71    316.41 o 
  -4   0   4     2418.67     2917.44     26.68 o 
  -2   0   4     8324.89     8759.36     67.48 o 
   0   0   4      412.08      365.10     11.43 o 
   2   0   4    40104.55    44050.68    312.12 o 
   4   0   4    10754.83    13299.52     99.78 o 
   6   0   4    20856.98    24919.79    156.83 o 
   8   0   4    62601.66    71004.26    433.93 o 
  10   0   4     6841.65     7381.57     62.75 o 
  12   0   4     2033.14     1968.18     21.26 o 
  14   0   4     8373.90     8412.36    129.83 o 
  16   0   4     5689.49     5694.90     56.55 o 
  18   0   4     3030.60     3031.24     38.09 o 
  20   0   4     2517.97     2360.47     42.39 o 
  22   0   4     1572.33     1646.80     55.43 o 
  24   0   4      333.19      344.00     28.70 o 
  26   0   4      221.97      180.98     24.76 o 
 -27   1   4       94.00      111.29     10.37 o 
 -25   1   4       19.34       15.12      6.53 o 
 -23   1   4       54.99       63.22      6.28 o 
 -21   1   4     1324.84     1232.68     16.98 o 
 -19   1   4      259.53      300.81      9.24 o 
 -17   1   4       29.89       27.03      4.13 o 
 -15   1   4     3112.62     3214.60     23.67 o 
 -13   1   4      340.79      333.90      6.28 o 
 -11   1   4     3640.17     3882.21     22.89 o 
  -9   1   4    10664.27    11326.40     57.70 o 
  -7   1   4    13132.09    13819.54     68.25 o 
  -5   1   4    12745.01    13610.12     71.98 o 
  -3   1   4      259.06      296.27      4.22 o 
  -1   1   4     4367.22     4554.13     26.70 o 
   1   1   4     1195.54     1020.67      8.59 o 
   3   1   4     4174.88     4004.24     24.48 o 
   5   1   4    30528.59    33216.95    156.05 o 
   7   1   4     2699.71     2791.75     20.31 o 
   9   1   4      743.91      629.59      7.11 o 
  11   1   4      262.36      338.13      5.70 o 
  13   1   4      736.53      804.33     10.94 o 
  15   1   4       66.90       66.18      4.23 o 
  17   1   4      417.50      503.57     14.84 o 
  19   1   4      641.43      703.35     13.51 o 
  21   1   4      416.30      409.99     23.15 o 
  23   1   4       32.85       62.67     11.44 o 
  25   1   4       66.75       90.37     18.30 o 
 -26   2   4        1.66       -1.02      6.16 o 
 -24   2   4       74.59       78.59      8.46 o 
 -22   2   4      420.03      432.47     13.25 o 
 -20   2   4       53.44       55.52      6.16 o 
 -18   2   4      370.27      374.28      9.67 o 
 -16   2   4      659.86      650.94     12.98 o 
 -14   2   4      860.51      847.75     17.13 o 
 -12   2   4     1138.89     1294.36     14.67 o 
 -10   2   4     5697.58     5555.87     38.59 o 
  -8   2   4    17228.77    16877.14    108.19 o 
  -6   2   4     4583.39     5111.04     28.16 o 
  -4   2   4     5379.32     5753.11     35.05 o 
  -2   2   4     3746.26     3638.04     46.01 o 
   0   2   4      133.29      114.05      3.17 o 
   2   2   4     1457.57     1435.53     10.39 o 
   4   2   4    14917.41    14696.61     94.62 o 
   6   2   4     8374.97     8541.75     61.46 o 
   8   2   4       56.12       81.42      2.78 o 
  10   2   4      360.74      288.33      6.12 o 
  12   2   4      214.81      234.22      6.10 o 
  14   2   4      375.35      364.01      7.86 o 
  16   2   4      186.23      197.22      6.22 o 
  18   2   4     1181.50     1239.54     19.89 o 
  20   2   4      541.81      570.37     21.85 o 
  22   2   4       83.60       79.99      9.06 o 
  24   2   4       88.25       92.72     12.92 o 
  26   2   4      245.95      258.11     27.83 o 
 -25   3   4       13.11        3.69      5.68 o 
 -23   3   4      408.86      427.45     14.02 o 
 -21   3   4      234.28      230.68     11.92 o 
 -19   3   4        3.60       -1.16      3.84 o 
 -17   3   4      468.99      439.46      9.10 o 
 -15   3   4      799.25      741.53     11.91 o 
 -13   3   4      300.17      289.05      8.04 o 
 -11   3   4        2.73        0.89      1.95 o 
  -9   3   4     3147.90     2512.31     21.35 o 
  -7   3   4      415.78      304.47      4.76 o 
  -5   3   4     2880.54     2827.62     19.43 o 
  -3   3   4       76.08       35.72      2.17 o 
  -1   3   4      228.59      159.97      3.89 o 
   1   3   4     4675.69     4722.74     39.48 o 
   3   3   4     1194.84     1017.21      7.36 o 
   5   3   4     9142.78     8866.95     45.54 o 
   7   3   4      720.95      669.37      8.71 o 
   9   3   4        3.91        7.41      2.43 o 
  11   3   4      957.84      896.47     11.46 o 
  13   3   4      609.08      614.92     10.83 o 
  15   3   4      359.08      348.44      9.00 o 
  17   3   4      529.40      491.52     13.76 o 
  19   3   4     1471.22     1443.39     26.87 o 
  21   3   4      106.70       87.26      9.39 o 
  23   3   4       70.05       60.54      8.82 o 
  25   3   4      157.80      155.03     18.95 o 
 -26   4   4       78.59       73.61     12.32 o 
 -24   4   4        0.51       -0.51      5.89 o 
 -22   4   4      124.73      117.14      9.57 o 
 -20   4   4       23.27       22.84      5.77 o 
 -18   4   4      109.43      102.36      6.79 o 
 -16   4   4      463.16      451.53      9.77 o 
 -14   4   4       29.66       25.92      3.45 o 
 -12   4   4      218.18      186.66      5.89 o 
 -10   4   4     2439.11     2322.44     21.07 o 
  -8   4   4       18.89       24.90      4.11 o 
  -6   4   4      171.94      164.56      3.32 o 
  -4   4   4     5954.51     5995.95     34.74 o 
  -2   4   4     1277.19     1385.52     11.95 o 
   0   4   4       80.62       77.38      4.67 o 
   2   4   4     7211.72     7245.06     61.52 o 
   4   4   4      237.73      336.70      4.53 o 
   6   4   4      263.24      272.91      4.96 o 
   8   4   4     2435.30     2500.10     18.53 o 
  10   4   4       70.95       72.87      3.75 o 
  12   4   4       96.46       79.11      4.57 o 
  14   4   4      167.93      157.22      6.50 o 
  16   4   4      908.83      906.22     23.24 o 
  18   4   4       23.89       22.05      4.64 o 
  20   4   4        0.21        1.26      4.77 o 
  22   4   4      537.28      509.20     16.86 o 
  24   4   4        4.96       12.67      6.49 o 
 -25   5   4      166.99      188.28     14.84 o 
 -23   5   4       17.13       17.31      6.58 o 
 -21   5   4       70.49       81.80      8.59 o 
 -19   5   4      261.25      267.68     10.29 o 
 -17   5   4       70.39       68.91      6.01 o 
 -15   5   4      198.98      195.00      6.82 o 
 -13   5   4        0.94        4.37      2.62 o 
 -11   5   4     1399.22     1322.02     15.50 o 
  -9   5   4      825.60      764.00     13.17 o 
  -7   5   4      835.14      747.98     10.20 o 
  -5   5   4     4066.55     3995.58     26.22 o 
  -3   5   4      251.25      258.81      4.62 o 
  -1   5   4      358.20      299.49      5.60 o 
   1   5   4     2627.85     2401.76     24.96 o 
   3   5   4      183.29      156.65      3.59 o 
   5   5   4     2549.55     2356.17     20.57 o 
   7   5   4       27.67       33.88      3.10 o 
   9   5   4     2306.28     2158.99     18.87 o 
  11   5   4     1393.31     1367.69     14.99 o 
  13   5   4        2.98        2.01      2.73 o 
  15   5   4     1759.29     1684.70     20.88 o 
  17   5   4      272.59      277.31      9.32 o 
  19   5   4      174.54      162.14      8.08 o 
  21   5   4      104.38      111.58      8.74 o 
  23   5   4       30.70       32.47      7.26 o 
 -24   6   4       12.22        7.02      9.31 o 
 -22   6   4        1.85       -4.88      5.54 o 
 -20   6   4      245.30      238.04     12.41 o 
 -18   6   4        3.92       -4.60      4.60 o 
 -16   6   4      125.24      109.66      8.15 o 
 -14   6   4      144.18      155.88      8.74 o 
 -12   6   4      628.32      597.58     12.27 o 
 -10   6   4       64.57       79.17      5.16 o 
  -8   6   4      221.83      186.15      6.63 o 
  -6   6   4     2672.43     2669.24     26.57 o 
  -4   6   4       46.41       49.16      4.96 o 
  -2   6   4       87.40       84.62      3.55 o 
   0   6   4       36.80       53.66      3.00 o 
   2   6   4       64.20       75.26      3.46 o 
   4   6   4     2849.49     3015.54     26.23 o 
   6   6   4       16.15       37.89      4.21 o 
   8   6   4      121.31      111.90      6.11 o 
  10   6   4      874.01      925.37     18.88 o 
  12   6   4      920.68      931.07     19.73 o 
  14   6   4       20.71       13.01      4.23 o 
  16   6   4      166.29      169.26      8.46 o 
  18   6   4       21.35       20.16      5.28 o 
  20   6   4      100.57       86.12     12.70 o 
  22   6   4        8.19       10.58      7.55 o 
  24   6   4       29.94       39.44     16.21 o 
 -23   7   4       13.84       15.10      7.41 o 
 -21   7   4       65.21       60.24      8.78 o 
 -19   7   4      879.36      937.26     22.56 o 
 -17   7   4       11.12       13.56      5.47 o 
 -15   7   4       11.53       27.46      5.98 o 
 -13   7   4     1619.85     1604.07     26.54 o 
 -11   7   4     1188.02     1229.75     19.99 o 
  -9   7   4      345.32      323.74      9.11 o 
  -7   7   4     2136.63     2082.38     23.64 o 
  -5   7   4     4784.41     4881.11     42.98 o 
  -3   7   4        3.21        3.22      2.49 o 
  -1   7   4      619.92      696.88      9.69 o 
   1   7   4     3698.68     3779.76     27.70 o 
   3   7   4     1428.13     1585.70     17.86 o 
   5   7   4      627.54      619.55     12.46 o 
   7   7   4     3661.90     3705.80     42.22 o 
   9   7   4      576.50      624.35     13.30 o 
  11   7   4        7.32       16.33      5.09 o 
  13   7   4       18.75       13.23      5.10 o 
  15   7   4        2.92        6.50      5.09 o 
  17   7   4      319.88      308.51     16.99 o 
  19   7   4       50.47       48.37      8.33 o 
  21   7   4       59.69       64.13      9.82 o 
  23   7   4      149.47      160.98     16.87 o 
 -22   8   4       42.91       25.43      8.08 o 
 -20   8   4      239.57      307.60     14.41 o 
 -18   8   4      596.24      676.42     19.50 o 
 -16   8   4        2.23        2.46      5.10 o 
 -14   8   4      453.74      503.62     15.83 o 
 -12   8   4      332.14      360.42     12.97 o 
 -10   8   4       22.76       20.75      4.10 o 
  -8   8   4     1524.81     1609.41     21.28 o 
  -6   8   4      117.16      122.59      6.27 o 
  -4   8   4       91.48       89.90      6.06 o 
  -2   8   4     6088.15     6183.09     45.23 o 
   0   8   4      941.20      947.05     14.38 o 
   2   8   4      764.99      807.87     12.77 o 
   4   8   4      317.44      318.57      8.41 o 
   6   8   4      821.06      856.11     15.63 o 
   8   8   4     3212.69     3287.53     34.71 o 
  10   8   4      515.64      532.92     15.74 o 
  12   8   4      108.83       95.03      8.38 o 
  14   8   4      322.88      354.43     16.91 o 
  16   8   4      490.02      503.87     17.39 o 
  18   8   4       43.90       35.70      7.88 o 
  20   8   4      181.18      189.33     13.18 o 
  22   8   4      113.89      145.05     23.44 o 
 -21   9   4      244.85      311.57     30.89 o 
 -19   9   4        2.05        5.83      6.87 o 
 -17   9   4      800.46      723.19     24.20 o 
 -15   9   4     1375.74     1393.23     41.23 o 
 -13   9   4       37.61       27.99      6.25 o 
 -11   9   4     1275.91     1175.87     30.81 o 
  -9   9   4     9363.12     9228.66     86.07 o 
  -7   9   4     3144.45     3159.35     33.38 o 
  -5   9   4     1074.22     1031.18     16.94 o 
  -3   9   4     5546.65     5337.24     62.56 o 
  -1   9   4     1195.38     1183.58     18.34 o 
   1   9   4      181.29      221.55      7.59 o 
   3   9   4     3236.98     2997.41     43.83 o 
   5   9   4     4630.84     4606.13     45.26 o 
   7   9   4     2036.31     2049.71     26.59 o 
   9   9   4      206.23      184.32     10.34 o 
  11   9   4      309.68      303.01     13.09 o 
  13   9   4      281.68      274.50     15.12 o 
  15   9   4        5.33       -0.96      6.16 o 
  17   9   4      485.49      483.20     18.16 o 
  19   9   4      763.43      750.30     25.24 o 
 -18  10   4      125.52       94.04     10.47 o 
 -16  10   4      925.80      962.79     25.68 o 
 -14  10   4      448.36      457.10     16.19 o 
 -12  10   4      386.98      388.91     14.78 o 
 -10  10   4     3645.18     3612.66     46.12 o 
  -8  10   4     4283.77     4415.80     51.59 o 
  -6  10   4     2832.79     2960.60     32.85 o 
  -4  10   4     1890.23     1838.69     24.32 o 
  -2  10   4     1818.78     1794.58     23.92 o 
   0  10   4     1514.19     1547.37     42.06 o 
   2  10   4      447.67      428.99     10.67 o 
   4  10   4     2310.58     2317.29     43.63 o 
   6  10   4     3372.91     3311.76     36.70 o 
   8  10   4      381.74      368.91     14.18 o 
  10  10   4       70.21       78.72     12.87 o 
  12  10   4      204.77      197.47     13.31 o 
  14  10   4       41.56       27.35      7.45 o 
  16  10   4       26.90       20.13      7.69 o 
  18  10   4      374.94      409.43     18.21 o 
 -17  11   4      643.21      687.44     21.86 o 
 -15  11   4      687.14      737.12     21.83 o 
 -13  11   4      265.76      268.50     20.27 o 
 -11  11   4      265.12      265.33     12.88 o 
  -9  11   4     1048.47     1045.72     37.36 o 
  -7  11   4      821.72      831.13     20.30 o 
  -5  11   4      123.29      133.85      7.90 o 
  -3  11   4      250.43      260.06      9.79 o 
  -1  11   4      325.47      346.76     21.44 o 
   1  11   4      320.69      345.53     10.96 o 
   3  11   4     1099.73     1030.72     16.80 o 
   5  11   4     2321.14     2284.36     30.06 o 
   7  11   4     2190.67     2126.52     34.78 o 
   9  11   4     1233.78     1126.68     25.37 o 
  11  11   4      737.03      738.37     21.25 o 
  13  11   4      538.58      528.33     18.82 o 
  15  11   4      735.88      697.93     22.36 o 
 -14  12   4       83.60       71.96      9.88 o 
 -12  12   4      333.72      329.12     20.86 o 
 -10  12   4      156.72      147.84     12.15 o 
  -8  12   4      348.42      359.01     15.01 o 
  -6  12   4      864.34      894.13     35.82 o 
  -4  12   4      349.85      370.55     39.11 o 
  -2  12   4       54.89       72.17      7.72 o 
   0  12   4      309.56      315.51     11.14 o 
   2  12   4      755.57      801.17     17.27 o 
   4  12   4      152.83      171.67     10.67 o 
   6  12   4      347.12      383.65     12.89 o 
   8  12   4      995.01     1048.11     41.39 o 
  10  12   4       40.32       42.77      8.36 o 
  12  12   4        1.83        1.25      6.92 o 
  14  12   4      311.06      327.34     20.05 o 
 -11  13   4       48.80       46.14     14.38 o 
  -9  13   4       10.37        2.80      6.82 o 
  -7  13   4      127.90      110.76     22.02 o 
  -5  13   4       78.47      100.67     12.49 o 
  -3  13   4        8.66        3.82      7.26 o 
  -1  13   4       97.58       68.42      8.09 o 
   1  13   4       47.40       41.85      9.30 o 
   3  13   4       35.01       33.61      7.31 o 
   5  13   4      136.17      130.36     10.55 o 
   7  13   4       79.81       78.05     11.01 o 
   9  13   4       71.17       95.63      9.15 o 
  11  13   4       20.99       24.96     16.43 o 
  -6  14   4       72.71      102.21     13.79 o 
  -4  14   4      172.46      207.83     25.64 o 
  -2  14   4      341.64      382.79     20.13 o 
   0  14   4      150.10      162.76     14.56 o 
   2  14   4       38.95       36.36      7.96 o 
   4  14   4      153.33      179.76     12.36 o 
   6  14   4      104.10      127.88     11.51 o 
 -25   1   5       19.11       15.11      5.68 o 
 -23   1   5      301.83      313.33     15.95 o 
 -21   1   5      366.77      349.22     11.57 o 
 -19   1   5        5.63        2.50      3.25 o 
 -17   1   5     1458.01     1365.32     16.39 o 
 -15   1   5       39.23       41.69      3.72 o 
 -13   1   5      266.81      227.22      5.36 o 
 -11   1   5     1396.78     1426.12     13.84 o 
  -9   1   5      998.50      824.30      8.59 o 
  -7   1   5      885.07      782.89      9.21 o 
  -5   1   5      638.14      726.91      7.92 o 
  -3   1   5     6321.70     5788.62     33.93 o 
  -1   1   5      397.86      425.54      5.40 o 
   1   1   5      252.49      196.73      3.76 o 
   3   1   5     4415.88     4137.13     26.06 o 
   5   1   5     1540.80     1203.30     11.07 o 
   7   1   5      733.94      666.42      7.58 o 
   9   1   5        1.61        5.55      1.63 o 
  11   1   5      885.13      816.04      9.72 o 
  13   1   5      278.02      223.59      6.32 o 
  15   1   5      392.98      351.37      8.30 o 
  17   1   5      793.55      761.86     17.43 o 
  19   1   5      406.54      422.79     10.21 o 
  21   1   5       39.51       19.76     10.94 o 
  23   1   5       32.07       31.04      8.36 o 
  25   1   5      148.32      182.75     16.96 o 
 -26   2   5       12.08       17.73      6.18 o 
 -24   2   5       63.74       31.52      6.02 o 
 -22   2   5        6.39       12.64      5.09 o 
 -20   2   5       65.93       45.15      5.19 o 
 -18   2   5      209.57      216.79      7.04 o 
 -16   2   5      714.50      717.76     12.20 o 
 -14   2   5      238.53      240.22      6.18 o 
 -12   2   5      990.34      989.70     11.59 o 
 -10   2   5     1132.47     1092.61     11.59 o 
  -8   2   5      260.40      258.74      4.51 o 
  -6   2   5     4663.82     5020.41     30.88 o 
  -4   2   5     1621.16     1596.92     12.65 o 
  -2   2   5     2971.92     3096.83     23.13 o 
   0   2   5     2810.75     3246.55     24.01 o 
   2   2   5      116.83       61.52      3.32 o 
   4   2   5    13243.57    13466.86     67.46 o 
   6   2   5     3939.41     4384.68     26.26 o 
   8   2   5      530.19      578.84      7.12 o 
  10   2   5     2680.33     2632.08     19.87 o 
  12   2   5      144.43      153.94      6.12 o 
  14   2   5     1419.22     1317.97     15.60 o 
  16   2   5      785.40      780.02     17.99 o 
  18   2   5      600.75      645.24     12.98 o 
  20   2   5        0.38       -5.33      5.33 o 
  22   2   5      201.87      197.07     12.37 o 
  24   2   5       17.71       38.25     12.62 o 
 -25   3   5        0.69        5.54      5.99 o 
 -23   3   5       22.23       27.08      5.71 o 
 -21   3   5      434.71      469.49     15.51 o 
 -19   3   5     1379.69     1477.36     21.94 o 
 -17   3   5      231.52      227.08      7.53 o 
 -15   3   5      614.81      688.23     11.74 o 
 -13   3   5     4655.38     4820.47     37.14 o 
 -11   3   5       99.62      151.73      5.30 o 
  -9   3   5      913.75     1064.29     12.65 o 
  -7   3   5     5443.30     4886.28     28.17 o 
  -5   3   5      214.98      388.17      5.09 o 
  -3   3   5     3263.96     3847.24     27.93 o 
  -1   3   5     1145.97     1048.68     11.37 o 
   1   3   5        8.72       23.37      2.17 o 
   3   3   5       28.01       46.32      2.54 o 
   5   3   5     2994.38     3071.22     18.76 o 
   7   3   5     5031.48     4988.97     39.51 o 
   9   3   5       91.00       92.84      5.66 o 
  11   3   5       10.02       16.06      2.83 o 
  13   3   5     1287.15     1367.48     15.83 o 
  15   3   5       65.70       51.09      4.39 o 
  17   3   5      126.26      112.25      7.32 o 
  19   3   5     1986.80     1994.57     32.80 o 
  21   3   5      147.45      158.28     16.24 o 
  23   3   5        4.00       -2.70      6.71 o 
  25   3   5       39.09       16.66     10.90 o 
 -24   4   5       10.28        9.98     20.71 o 
 -22   4   5       66.08       72.76      8.49 o 
 -20   4   5     1268.96     1439.69     26.56 o 
 -18   4   5      931.67     1036.77     18.69 o 
 -16   4   5      255.86      268.47      8.20 o 
 -14   4   5     2780.31     2910.62     27.01 o 
 -12   4   5     3443.86     3641.31     30.27 o 
 -10   4   5        3.23        5.17      2.20 o 
  -8   4   5      491.40      441.90     10.28 o 
  -6   4   5    12892.99    13492.09     81.36 o 
  -4   4   5     1381.70     1549.49     17.66 o 
  -2   4   5      362.63      491.97      6.91 o 
   0   4   5    12319.78    12780.76     72.95 o 
   2   4   5     3488.36     3599.38     23.11 o 
   4   4   5     1032.43     1009.33     12.03 o 
   6   4   5    11014.24    11837.89     91.39 o 
   8   4   5     3853.87     3948.28     52.88 o 
  10   4   5       99.18       86.54      4.91 o 
  12   4   5       18.96       21.05      3.06 o 
  14   4   5     1005.66     1081.01     15.88 o 
  16   4   5      481.79      493.29     15.53 o 
  18   4   5      232.99      233.29     10.11 o 
  20   4   5     1762.42     1920.63     35.58 o 
  22   4   5      408.67      408.38     50.19 o 
  24   4   5        2.71        5.62     10.35 o 
 -25   5   5      788.35      732.69     37.25 o 
 -23   5   5       72.14       53.17     12.05 o 
 -21   5   5      745.37      682.60     49.63 o 
 -19   5   5     2813.55     2679.50     59.84 o 
 -17   5   5     2298.42     2230.61     42.79 o 
 -15   5   5     3591.78     3539.92     35.95 o 
 -13   5   5     2715.60     2585.38     28.37 o 
 -11   5   5     2157.36     2027.65     23.65 o 
  -9   5   5     5642.28     5797.08     47.70 o 
  -7   5   5     2276.48     2417.96     30.90 o 
  -5   5   5     3383.99     3682.05     39.22 o 
  -3   5   5     8678.31     9728.80     63.05 o 
  -1   5   5     1024.42     1047.55     11.60 o 
   1   5   5     1966.33     1880.53     16.77 o 
   3   5   5     7355.37     8018.17     44.53 o 
   5   5   5     8585.58     8881.01     61.26 o 
   7   5   5     4612.80     4710.04     46.77 o 
   9   5   5     1574.59     1770.91     22.48 o 
  11   5   5     3733.19     3629.32     52.13 o 
  13   5   5      744.39      738.25     16.07 o 
  15   5   5      209.65      186.46     10.29 o 
  17   5   5     3556.38     3218.72     97.57 o 
  19   5   5     1822.05     1832.17     40.90 o 
  21   5   5      446.60      409.05     26.40 o 
  23   5   5      521.45      508.77     24.46 o 
 -24   6   5      168.89      143.30     20.60 o 
 -22   6   5       33.46       32.77      8.79 o 
 -20   6   5      162.77      165.53     11.09 o 
 -18   6   5     1234.88     1168.33     25.99 o 
 -16   6   5     2520.39     2552.29     53.63 o 
 -14   6   5       39.33       27.32      4.61 o 
 -12   6   5     1016.87      999.21     16.55 o 
 -10   6   5     6069.39     5820.98     61.17 o 
  -8   6   5      645.92      629.62     17.39 o 
  -6   6   5     1134.62     1100.39     15.84 o 
  -4   6   5    10961.03    10387.24     75.17 o 
  -2   6   5     5029.22     4726.40     37.81 o 
   0   6   5       18.46       15.56      2.66 o 
   2   6   5     7825.85     7556.08     52.15 o 
   4   6   5    11476.66    10411.99     68.39 o 
   6   6   5       22.36       29.84      4.17 o 
   8   6   5     2974.14     2799.24     59.49 o 
  10   6   5     2455.22     2164.45     26.57 o 
  12   6   5      569.54      519.89     12.80 o 
  14   6   5       38.99       42.62      6.79 o 
  16   6   5      467.53      456.21     15.58 o 
  18   6   5      338.45      364.83     23.24 o 
  20   6   5      162.68      170.01     12.18 o 
  22   6   5       98.55      109.52     19.39 o 
 -21   7   5       77.98       56.75     12.55 o 
 -19   7   5       45.54       49.06      7.98 o 
 -17   7   5      888.48      882.04     21.27 o 
 -15   7   5     1227.73     1191.99     23.83 o 
 -13   7   5       17.52       10.90      4.35 o 
 -11   7   5      626.70      612.99     13.14 o 
  -9   7   5     3301.95     3056.38     33.11 o 
  -7   7   5      518.64      514.69     11.28 o 
  -5   7   5     1897.34     1830.78     22.04 o 
  -3   7   5     4347.61     3983.28     36.21 o 
  -1   7   5      684.09      720.08     10.27 o 
   1   7   5     1900.04     1960.23     20.74 o 
   3   7   5     2280.75     2076.45     21.76 o 
   5   7   5     1718.22     1633.97     19.28 o 
   7   7   5     2147.41     2219.38     27.04 o 
   9   7   5      604.62      558.07     13.08 o 
  11   7   5      219.53      188.85      8.45 o 
  13   7   5       60.60       59.75      7.76 o 
  15   7   5      272.02      267.09     16.99 o 
  17   7   5      465.46      479.91     17.73 o 
  19   7   5      211.91      211.48     14.16 o 
  21   7   5      380.69      366.74     18.94 o 
 -22   8   5      103.66       98.60     21.69 o 
 -20   8   5      721.10      717.22     34.32 o 
 -18   8   5        1.89        6.55      6.33 o 
 -16   8   5      247.64      247.52     14.91 o 
 -14   8   5     1614.90     1586.64     41.59 o 
 -12   8   5      242.38      204.65     12.65 o 
 -10   8   5       86.87       86.76      7.62 o 
  -8   8   5      480.05      441.57     11.29 o 
  -6   8   5       77.64       68.99      5.66 o 
  -4   8   5      789.13      745.10     13.80 o 
  -2   8   5      335.25      352.24      9.47 o 
   0   8   5       29.09       35.19      3.96 o 
   2   8   5      183.92      166.66      6.48 o 
   4   8   5      389.96      397.16      9.96 o 
   6   8   5      560.10      543.16     11.35 o 
   8   8   5      833.99      842.39     16.48 o 
  10   8   5       25.57       30.91      5.32 o 
  12   8   5        5.35       13.25      6.69 o 
  14   8   5      676.60      707.70     20.01 o 
  16   8   5      107.03      109.57     10.27 o 
  18   8   5        2.94       -4.44      6.48 o 
  20   8   5      181.53      195.60     20.47 o 
 -19   9   5       14.44       17.27      7.81 o 
 -17   9   5       90.94       71.78      8.94 o 
 -15   9   5       13.63       14.74      6.28 o 
 -13   9   5      567.84      609.72     17.86 o 
 -11   9   5      113.44       99.28      8.56 o 
  -9   9   5        4.68        8.33      4.20 o 
  -7   9   5     2647.15     2766.97     43.55 o 
  -5   9   5      358.18      369.21     10.62 o 
  -3   9   5        9.75       10.45      4.04 o 
  -1   9   5     1991.69     2021.98     26.09 o 
   1   9   5      888.44      911.16     19.53 o 
   3   9   5       10.80        5.00      3.43 o 
   5   9   5      208.53      217.34      8.06 o 
   7   9   5     1650.37     1743.34     22.16 o 
   9   9   5      178.24      172.10     10.92 o 
  11   9   5       51.00       53.58      7.70 o 
  13   9   5      515.88      581.78     18.47 o 
  15   9   5      186.53      182.43     12.56 o 
  17   9   5       62.69       68.62      9.86 o 
  19   9   5       22.00       23.66     14.90 o 
 -18  10   5        3.92        2.67      6.63 o 
 -16  10   5       11.81        8.66      6.87 o 
 -14  10   5        6.85        0.82      5.89 o 
 -12  10   5       30.42       28.10      6.69 o 
 -10  10   5      240.90      234.63     12.97 o 
  -8  10   5        5.04        4.76      4.41 o 
  -6  10   5       12.08       10.64      7.46 o 
  -4  10   5      192.98      184.56     10.31 o 
  -2  10   5       25.46       34.98      5.98 o 
   0  10   5        6.89       10.83      4.59 o 
   2  10   5        7.14       20.97      4.45 o 
   4  10   5        3.27        3.74      4.32 o 
   6  10   5        7.13        1.63      3.97 o 
   8  10   5       54.02       60.58      6.88 o 
  10  10   5       57.46       48.62      7.80 o 
  12  10   5       87.15       94.07      9.89 o 
  14  10   5        0.24       -5.83      6.20 o 
  16  10   5        7.82       -3.84      6.97 o 
 -15  11   5      215.82      230.47     14.61 o 
 -13  11   5      130.08      144.94     12.37 o 
 -11  11   5        0.04        1.18      5.60 o 
  -9  11   5       10.29        0.66      5.53 o 
  -7  11   5       57.21       74.47      8.15 o 
  -5  11   5       31.70       31.31      6.16 o 
  -3  11   5       41.96       68.06      7.43 o 
  -1  11   5        9.03       11.14      4.43 o 
   1  11   5      198.24      222.83      9.58 o 
   3  11   5        0.04        2.33      4.10 o 
   5  11   5       43.88       38.62      5.36 o 
   7  11   5      574.64      649.35     39.89 o 
   9  11   5       15.15        9.35      5.58 o 
  11  11   5       55.48       59.04      9.16 o 
  13  11   5      141.50      172.02     12.86 o 
  15  11   5       24.47       15.60      8.18 o 
 -14  12   5       82.01       92.68     18.19 o 
 -12  12   5       18.68       14.97      8.97 o 
 -10  12   5       14.36        2.56      6.24 o 
  -8  12   5      103.47      106.42     10.00 o 
  -6  12   5       75.42       74.96     11.94 o 
  -4  12   5       87.38       68.04      8.16 o 
  -2  12   5       77.70       62.53      8.86 o 
   0  12   5       55.70       54.55      6.63 o 
   2  12   5      154.82      156.18      9.06 o 
   4  12   5      130.79      101.32      9.27 o 
   6  12   5      197.49      239.67     12.97 o 
   8  12   5      183.59      178.30     10.43 o 
  10  12   5        5.52       -1.27      5.73 o 
  12  12   5        2.94        4.69      7.58 o 
  -9  13   5      124.48      133.90     14.57 o 
  -7  13   5        1.36        9.82      8.28 o 
  -5  13   5       12.28        8.26     10.85 o 
  -3  13   5      117.32       97.08     22.13 o 
  -1  13   5        8.68        7.21      5.26 o 
   1  13   5        5.31       19.64      5.77 o 
   3  13   5      113.81      105.10     10.05 o 
   5  13   5      232.11      209.71     12.80 o 
   7  13   5       51.43       29.67      8.17 o 
   9  13   5       53.30       47.98     16.65 o 
  -2  14   5      726.37      895.71     42.29 o 
   0  14   5      412.32      509.40     26.57 o 
   2  14   5      561.31      689.56     25.32 o 
 -26   0   6      544.77      544.60     24.77 o 
 -24   0   6      203.15      255.70     13.25 o 
 -22   0   6     6917.11     6868.93     72.09 o 
 -20   0   6     3538.52     3756.61     46.04 o 
 -18   0   6     1124.91     1108.26     21.53 o 
 -16   0   6    24128.65    25194.65    215.55 o 
 -14   0   6    12929.36    13328.83    109.61 o 
 -12   0   6     1879.10     1725.30     38.45 o 
 -10   0   6     1866.67     1898.85     32.52 o 
  -8   0   6     8672.87     8800.28     72.14 o 
  -6   0   6     5992.74     6084.73     63.97 o 
  -4   0   6      207.66      234.30     12.12 o 
  -2   0   6    26075.31    28121.70    204.45 o 
   0   0   6    11324.46    12326.29     95.21 o 
   2   0   6     7406.85     8972.95     72.04 o 
   4   0   6     4567.95     5382.04     47.34 o 
   6   0   6    10078.37    11717.79     92.82 o 
   8   0   6       29.43       29.42      3.61 o 
  10   0   6      823.38     1049.20     16.74 o 
  12   0   6    11654.33    12895.13    131.52 o 
  14   0   6     2572.35     2931.58     42.31 o 
  16   0   6      226.03      174.03      9.56 o 
  18   0   6     5068.50     5033.08     56.15 o 
  20   0   6     3305.40     3227.17     43.48 o 
  22   0   6      330.17      304.99     14.35 o 
  24   0   6      268.02      239.48     25.42 o 
 -25   1   6      147.71      132.75      9.76 o 
 -23   1   6       49.87       48.20      5.62 o 
 -21   1   6       83.68       58.00      7.00 o 
 -19   1   6     1703.31     1627.42     19.21 o 
 -17   1   6      394.08      387.20      9.57 o 
 -15   1   6      980.76      989.43     18.01 o 
 -13   1   6     1345.80     1525.14     15.55 o 
 -11   1   6       13.71       11.67      2.22 o 
  -9   1   6      194.14      224.32      6.03 o 
  -7   1   6       47.03       70.41      7.19 o 
  -5   1   6     6522.51     7195.42     42.27 o 
  -3   1   6     9940.89    10584.30     58.67 o 
  -1   1   6     5724.06     5827.30     34.98 o 
   1   1   6     8309.40     9116.57     62.24 o 
   3   1   6      856.24      927.58      9.72 o 
   5   1   6     4349.82     4385.99     28.78 o 
   7   1   6     3152.37     3499.18     24.74 o 
   9   1   6       30.17       19.17      2.52 o 
  11   1   6     2604.51     2527.72     21.42 o 
  13   1   6      917.68      947.98     14.53 o 
  15   1   6       38.48       31.98      5.03 o 
  17   1   6      399.43      400.38     11.43 o 
  19   1   6      903.74      995.35     15.67 o 
  21   1   6       18.53       12.38      6.12 o 
  23   1   6        1.22        3.33      7.34 o 
 -24   2   6        1.40        6.23      6.34 o 
 -22   2   6       39.37       46.88      5.75 o 
 -20   2   6      116.09      124.15      6.88 o 
 -18   2   6     1487.46     1466.16     19.22 o 
 -16   2   6      341.53      314.04     10.93 o 
 -14   2   6       94.50      118.27      8.40 o 
 -12   2   6     2345.30     2332.35     19.98 o 
 -10   2   6        6.36        8.00      1.99 o 
  -8   2   6      114.75       91.89      5.45 o 
  -6   2   6     4325.37     4444.45     40.35 o 
  -4   2   6    10390.47     9993.84     62.25 o 
  -2   2   6     4415.61     4615.63     32.76 o 
   0   2   6     3978.16     4187.43     30.39 o 
   2   2   6     9073.46     8934.92     65.01 o 
   4   2   6     1372.62     1552.99     15.38 o 
   6   2   6      574.78      617.35      7.60 o 
   8   2   6     2708.33     2760.77     22.02 o 
  10   2   6     1014.26      955.74     11.13 o 
  12   2   6      284.97      286.89      6.59 o 
  14   2   6       46.43       68.21      4.52 o 
  16   2   6      551.02      536.13     11.97 o 
  18   2   6      461.16      459.32     10.68 o 
  20   2   6       13.41       12.77      5.51 o 
  22   2   6      361.59      375.62     30.23 o 
  24   2   6       60.57       69.37     10.45 o 
 -25   3   6      158.19      163.44     14.24 o 
 -23   3   6       19.62       12.39     13.04 o 
 -21   3   6       38.19       45.90      8.66 o 
 -19   3   6      698.92      680.57     25.82 o 
 -17   3   6     1981.84     1829.73     27.92 o 
 -15   3   6       81.94       85.48      5.98 o 
 -13   3   6       99.78       91.73      8.25 o 
 -11   3   6     2942.53     2719.52     36.84 o 
  -9   3   6      206.71      180.96      6.35 o 
  -7   3   6     1340.44     1417.61     18.03 o 
  -5   3   6     5039.66     4506.26     34.04 o 
  -3   3   6     1091.68      850.06     10.79 o 
  -1   3   6     1747.48     1907.93     17.67 o 
   1   3   6      259.52      215.65      5.41 o 
   3   3   6     2553.53     2250.40     19.86 o 
   5   3   6     1640.35     1540.92     14.42 o 
   7   3   6      389.52      373.64      7.33 o 
   9   3   6     5338.91     4907.26     34.78 o 
  11   3   6       44.87       47.99      3.85 o 
  13   3   6      703.26      653.74     12.49 o 
  15   3   6     2389.36     2249.77     25.23 o 
  17   3   6       58.28       61.51      6.50 o 
  19   3   6       18.21       16.30     21.25 o 
  21   3   6      415.92      347.28     18.67 o 
  23   3   6       59.91       62.67     12.24 o 
 -24   4   6      127.76      130.91     14.68 o 
 -22   4   6       18.13       18.51      7.55 o 
 -20   4   6       26.26       26.43      9.31 o 
 -18   4   6       51.66       67.73      7.09 o 
 -16   4   6      210.98      197.01      8.20 o 
 -14   4   6      687.22      654.96     13.35 o 
 -12   4   6        9.90        7.75      5.05 o 
 -10   4   6       23.13       22.20      3.66 o 
  -8   4   6     2342.84     2315.40     24.80 o 
  -6   4   6        0.46        5.53      2.64 o 
  -4   4   6        1.06        1.30      1.74 o 
  -2   4   6     2911.68     2863.98     30.24 o 
   0   4   6       75.54       65.78      3.70 o 
   2   4   6      139.13      126.31      4.10 o 
   4   4   6      191.00      195.31      5.37 o 
   6   4   6      435.02      394.50      7.58 o 
   8   4   6      761.82      724.65     10.78 o 
  10   4   6        6.55       15.39      3.72 o 
  12   4   6      242.43      262.41      8.10 o 
  14   4   6      165.38      168.18      6.66 o 
  16   4   6        0.21       -1.87      4.37 o 
  18   4   6      109.06      115.91     12.14 o 
  20   4   6       28.40       17.45      8.98 o 
  22   4   6       40.28       46.77     15.56 o 
 -23   5   6      130.47      114.83     12.93 o 
 -21   5   6      127.23      137.97     12.63 o 
 -19   5   6      185.34      169.33     10.66 o 
 -17   5   6      171.41      169.51      8.31 o 
 -15   5   6      987.80      944.32     17.81 o 
 -13   5   6        3.26        4.65      3.49 o 
 -11   5   6     1185.59     1116.91     17.19 o 
  -9   5   6     1506.02     1440.57     19.44 o 
  -7   5   6      813.04      745.14     13.01 o 
  -5   5   6     1047.96      888.77     17.77 o 
  -3   5   6       89.51      101.22      3.83 o 
  -1   5   6     1264.06     1127.17     12.22 o 
   1   5   6       19.56       11.03      2.30 o 
   3   5   6     1258.89     1114.86     13.09 o 
   5   5   6     1181.37     1029.32     12.85 o 
   7   5   6      259.36      262.24      6.80 o 
   9   5   6      234.86      183.60      6.60 o 
  11   5   6       52.58       44.38      4.43 o 
  13   5   6       45.03       40.57      4.76 o 
  15   5   6       18.43       22.99      6.99 o 
  17   5   6       79.10       66.03      8.59 o 
  19   5   6        4.07       14.11      8.74 o 
  21   5   6       49.20       55.85     11.54 o 
  23   5   6       38.04       15.34     15.78 o 
 -22   6   6       18.00       17.26     17.09 o 
 -20   6   6       31.03       24.71      6.99 o 
 -18   6   6      105.13      135.61     15.03 o 
 -16   6   6       92.20       81.79      8.12 o 
 -14   6   6       51.91       57.40      5.84 o 
 -12   6   6       13.58       14.66      3.81 o 
 -10   6   6       25.16       34.40      4.52 o 
  -8   6   6      194.46      176.28      7.15 o 
  -6   6   6      254.58      223.45      7.62 o 
  -4   6   6      896.75      931.86     14.78 o 
  -2   6   6      100.62      116.23      4.88 o 
   0   6   6     1878.26     1879.97     19.03 o 
   2   6   6       11.32        7.09      2.70 o 
   4   6   6        1.33        6.81      2.90 o 
   6   6   6     1144.48     1185.16     16.20 o 
   8   6   6      383.92      446.10     12.29 o 
  10   6   6        1.94        1.47      3.12 o 
  12   6   6      443.41      490.60     11.47 o 
  14   6   6       59.66       56.78      7.58 o 
  16   6   6        0.23       -5.10      5.23 o 
  18   6   6       83.22       83.67      9.70 o 
  20   6   6       56.91       44.91     11.13 o 
 -21   7   6       20.64       21.89      6.96 o 
 -19   7   6       24.76       22.34      7.03 o 
 -17   7   6      496.56      450.82     15.67 o 
 -15   7   6      663.82      740.35     19.83 o 
 -13   7   6      169.30      181.99      8.39 o 
 -11   7   6       35.19       40.41      5.04 o 
  -9   7   6      253.04      224.72      8.38 o 
  -7   7   6      356.64      381.79     10.21 o 
  -5   7   6        9.94        5.47      3.20 o 
  -3   7   6     3760.86     3760.03     35.69 o 
  -1   7   6     2522.52     2626.61     24.51 o 
   1   7   6       26.19       30.07      3.81 o 
   3   7   6     1386.99     1331.60     17.28 o 
   5   7   6      913.83     1012.03     15.24 o 
   7   7   6      261.35      300.50      8.81 o 
   9   7   6      293.76      271.80      8.65 o 
  11   7   6      279.55      313.91     11.52 o 
  13   7   6      581.14      644.77     27.46 o 
  15   7   6       13.41        6.12      6.23 o 
  17   7   6       32.40       20.97      7.20 o 
  19   7   6      404.86      431.76     30.49 o 
 -20   8   6      694.32      704.77     21.43 o 
 -18   8   6      243.96      228.13     12.70 o 
 -16   8   6     1257.49     1325.68     32.09 o 
 -14   8   6     2434.43     2567.68     37.89 o 
 -12   8   6        1.79        3.91      4.22 o 
 -10   8   6       26.04       33.26      5.02 o 
  -8   8   6      116.52      113.85      8.13 o 
  -6   8   6       92.69       96.62      6.16 o 
  -4   8   6      167.77      188.55      7.86 o 
  -2   8   6       66.79       62.22      6.92 o 
   0   8   6        3.24       14.70      6.36 o 
   2   8   6     1217.11     1182.95     16.77 o 
   4   8   6      269.08      311.46      9.00 o 
   6   8   6       51.77       34.46      4.38 o 
   8   8   6      169.85      165.20      7.43 o 
  10   8   6        2.19        4.27      3.81 o 
  12   8   6      283.07      285.74     14.39 o 
  14   8   6       35.64       50.42      8.39 o 
  16   8   6       62.75       48.74      8.88 o 
  18   8   6      191.71      186.79     13.41 o 
  20   8   6      202.22      210.56     25.64 o 
 -19   9   6      672.60      698.32     27.25 o 
 -17   9   6      964.35     1014.64     25.04 o 
 -15   9   6       39.01       40.11     10.13 o 
 -13   9   6      803.15      769.62     33.75 o 
 -11   9   6      820.79      810.90     31.25 o 
  -9   9   6       13.23       16.14      4.60 o 
  -7   9   6      801.68      775.11     15.66 o 
  -5   9   6     4038.89     3923.74     39.50 o 
  -3   9   6     3330.31     3291.23     41.24 o 
  -1   9   6     2066.52     1924.93     29.64 o 
   1   9   6     3186.40     3069.93     34.35 o 
   3   9   6     3567.24     3520.40     42.09 o 
   5   9   6      336.19      318.14      9.74 o 
   7   9   6      813.09      853.50     15.70 o 
   9   9   6     2611.52     2544.46     53.48 o 
  11   9   6      147.78      141.73     16.51 o 
  13   9   6       74.27       90.49      8.40 o 
  15   9   6      651.86      690.88     27.59 o 
  17   9   6      271.78      269.17     15.66 o 
 -16  10   6      435.33      382.66     16.68 o 
 -14  10   6      360.78      346.64     20.96 o 
 -12  10   6      107.40      102.41     16.04 o 
 -10  10   6      331.35      327.11     13.87 o 
  -8  10   6      409.85      407.53     12.28 o 
  -6  10   6      898.21      959.05     17.98 o 
  -4  10   6     3621.93     3582.05     44.91 o 
  -2  10   6     2390.07     2311.59     39.10 o 
   0  10   6     1791.92     1859.54     26.26 o 
   2  10   6     3030.32     2936.01     34.66 o 
   4  10   6     1109.79     1070.17     17.61 o 
   6  10   6      485.16      524.68     12.79 o 
   8  10   6     1596.15     1668.78     26.26 o 
  10  10   6      897.26      894.24     19.58 o 
  12  10   6        6.53        8.51      5.95 o 
  14  10   6      247.03      311.68     13.54 o 
  16  10   6      522.51      544.92     37.25 o 
 -15  11   6     1655.71     1804.78     59.38 o 
 -13  11   6      890.68      952.17     24.69 o 
 -11  11   6      643.85      642.89     27.36 o 
  -9  11   6      710.00      697.55     19.78 o 
  -7  11   6      699.46      706.50     18.99 o 
  -5  11   6      575.85      579.88     17.31 o 
  -3  11   6      563.87      573.17     17.11 o 
  -1  11   6      587.48      612.36     20.96 o 
   1  11   6      375.09      397.50     12.69 o 
   3  11   6      105.12      109.77      8.07 o 
   5  11   6      206.47      223.57      9.27 o 
   7  11   6      810.30      831.41     18.97 o 
   9  11   6      466.93      453.47     14.93 o 
  11  11   6      256.62      265.52     12.46 o 
  13  11   6      516.14      528.58     16.93 o 
 -12  12   6        2.95       -3.51     12.27 o 
 -10  12   6       15.43        6.02      6.98 o 
  -8  12   6      553.86      589.32     24.16 o 
  -6  12   6      232.50      275.99     20.82 o 
  -4  12   6        7.41        8.23      5.78 o 
  -2  12   6      827.57      861.84     21.84 o 
   0  12   6      704.27      710.95     19.94 o 
   2  12   6        1.42        9.15      5.15 o 
   4  12   6      278.12      310.04     12.30 o 
   6  12   6      678.90      675.72     20.55 o 
   8  12   6      114.00      113.52      9.36 o 
  10  12   6       94.76      125.13     10.03 o 
  -7  13   6       69.71      107.14     19.94 o 
  -5  13   6       66.02       40.45     11.07 o 
  -3  13   6       15.75       18.29      6.86 o 
  -1  13   6       45.85       36.10     10.21 o 
   1  13   6       78.70       74.70      7.98 o 
   3  13   6        1.31       -5.26      6.11 o 
   5  13   6       61.43       75.38     16.17 o 
 -25   1   7       37.09       42.39     10.33 o 
 -23   1   7      237.95      241.85     13.64 o 
 -21   1   7      275.69      264.41     10.74 o 
 -19   1   7      629.42      646.07     14.98 o 
 -17   1   7      131.81      137.68      7.42 o 
 -15   1   7        8.23        3.01      3.95 o 
 -13   1   7     1741.31     1773.33     25.77 o 
 -11   1   7      127.34      110.71      5.96 o 
  -9   1   7     1664.80     1470.69     16.89 o 
  -7   1   7     1884.98     1943.86     18.64 o 
  -5   1   7      892.67      804.04     14.04 o 
  -3   1   7       23.71       29.68      2.66 o 
  -1   1   7     1908.97     2067.09     18.83 o 
   1   1   7     2001.10     1876.65     17.79 o 
   3   1   7      199.30      193.25      6.81 o 
   5   1   7      165.01      150.56      7.61 o 
   7   1   7      680.64      673.72     10.26 o 
   9   1   7      145.61      124.38     13.38 o 
  11   1   7       89.16      123.93      7.12 o 
  13   1   7      177.11      177.83      9.74 o 
  15   1   7      210.29      212.87      8.40 o 
  17   1   7       91.15       76.50      5.73 o 
  19   1   7        6.59        9.10      4.71 o 
  21   1   7      114.98      125.09      8.24 o 
  23   1   7        2.48       10.61      9.76 o 
 -24   2   7        0.53       12.67      8.04 o 
 -22   2   7       46.86       52.01      7.69 o 
 -20   2   7      432.13      487.97     15.55 o 
 -18   2   7       80.68       96.77     10.41 o 
 -16   2   7       20.96        8.27      4.71 o 
 -14   2   7      656.93      657.30     13.11 o 
 -12   2   7        3.15        5.89      3.32 o 
 -10   2   7       18.31       18.48      3.21 o 
  -8   2   7       31.63       26.68      3.41 o 
  -6   2   7      554.65      525.28      8.81 o 
  -4   2   7     4350.04     4478.74     33.29 o 
  -2   2   7      969.64      984.88     12.18 o 
   0   2   7     5169.76     5242.40     47.01 o 
   2   2   7     1546.53     1616.42     16.59 o 
   4   2   7      926.86      864.55     11.49 o 
   6   2   7     2518.88     2702.57     23.57 o 
   8   2   7     1614.44     1522.47     19.69 o 
  10   2   7       84.83       71.90      4.35 o 
  12   2   7     3170.41     3194.26     27.06 o 
  14   2   7     1325.14     1383.71     21.60 o 
  16   2   7      319.72      313.88     11.19 o 
  18   2   7      219.19      192.51      9.50 o 
  20   2   7      310.78      321.75     11.13 o 
  22   2   7       17.20        8.19     13.48 o 
 -23   3   7       22.45       15.08      7.98 o 
 -21   3   7      103.21       98.13      8.85 o 
 -19   3   7       42.06       50.13      6.77 o 
 -17   3   7     2296.27     2262.02     37.04 o 
 -15   3   7     1867.10     1947.20     24.67 o 
 -13   3   7        4.91       -0.41      3.74 o 
 -11   3   7      959.26      938.46     15.28 o 
  -9   3   7      728.49      732.42     14.45 o 
  -7   3   7      177.68      212.93      8.51 o 
  -5   3   7      420.12      369.88      7.54 o 
  -3   3   7     7302.95     7087.78     48.11 o 
  -1   3   7     3071.78     3076.89     25.64 o 
   1   3   7     1978.77     2229.80     20.58 o 
   3   3   7       12.91       15.26      5.10 o 
   5   3   7      318.38      387.45     14.06 o 
   7   3   7     2068.38     2124.22     21.77 o 
   9   3   7      188.94      138.56      5.42 o 
  11   3   7     2659.47     2805.59     25.01 o 
  13   3   7      179.81      214.15      7.17 o 
  15   3   7        1.77       -0.01      5.41 o 
  17   3   7      178.04      181.04      9.50 o 
  19   3   7      191.81      216.44     15.26 o 
  21   3   7        0.62        0.37      8.43 o 
  23   3   7       16.73       10.96     10.23 o 
 -24   4   7      186.33      220.42     22.57 o 
 -22   4   7      300.98      331.40     17.74 o 
 -20   4   7      283.36      284.52     12.81 o 
 -18   4   7      596.63      594.08     16.72 o 
 -16   4   7     3058.06     3203.90     34.88 o 
 -14   4   7     1618.38     1696.53     24.54 o 
 -12   4   7      140.75      134.23      6.74 o 
 -10   4   7      961.59      985.59     15.87 o 
  -8   4   7     1651.48     1799.71     23.25 o 
  -6   4   7      280.04      281.15      8.02 o 
  -4   4   7     6025.86     6210.90     53.89 o 
  -2   4   7    15482.44    16247.36    177.83 o 
   0   4   7      925.37      915.03     16.33 o 
   2   4   7       20.50       20.79      2.50 o 
   4   4   7     1560.90     1556.19     18.42 o 
   6   4   7     1313.53     1427.76     15.84 o 
   8   4   7       92.18       94.85      4.76 o 
  10   4   7     2046.17     1991.44     20.48 o 
  12   4   7     5721.06     6060.91     54.71 o 
  14   4   7       23.76       25.28      4.01 o 
  16   4   7       33.30       15.85      4.93 o 
  18   4   7     1038.89     1117.95     45.57 o 
  20   4   7       87.99      115.59     32.43 o 
  22   4   7        3.61        6.60      9.76 o 
 -23   5   7      479.54      436.90     29.58 o 
 -21   5   7      262.18      216.04     15.10 o 
 -19   5   7     1859.76     1657.83     36.25 o 
 -17   5   7     3331.73     3148.45     42.16 o 
 -15   5   7     1759.32     1568.34     23.06 o 
 -13   5   7     3842.13     3570.67     53.10 o 
 -11   5   7     2459.22     2231.07     26.66 o 
  -9   5   7      199.95      118.66      6.32 o 
  -7   5   7     2443.82     2207.95     25.28 o 
  -5   5   7     6655.23     6542.57     53.08 o 
  -3   5   7     8300.97     7963.51     48.94 o 
  -1   5   7     4629.79     4807.00     33.13 o 
   1   5   7     3591.89     3758.69     27.84 o 
   3   5   7     2563.88     2384.35     23.36 o 
   5   5   7       51.37       45.98      3.87 o 
   7   5   7     1136.74     1201.94     23.70 o 
   9   5   7     4365.04     4337.62     34.09 o 
  11   5   7      890.78      920.92     14.01 o 
  13   5   7     1511.15     1629.21     33.29 o 
  15   5   7     1564.42     1604.32     38.63 o 
  17   5   7      419.16      407.36     14.82 o 
  19   5   7      236.44      205.61     21.58 o 
  21   5   7      426.47      369.67     38.23 o 
 -22   6   7        7.07       -5.26     11.61 o 
 -20   6   7      455.81      464.29     24.87 o 
 -18   6   7      239.75      304.42     17.49 o 
 -16   6   7       10.10       14.48      4.75 o 
 -14   6   7      804.07      794.69     19.39 o 
 -12   6   7      874.54      947.62     17.16 o 
 -10   6   7      402.99      317.28      9.98 o 
  -8   6   7       14.83        8.65      3.46 o 
  -6   6   7     6091.22     5921.68     50.44 o 
  -4   6   7     1725.36     1642.41     21.17 o 
  -2   6   7     1180.78     1127.94     14.66 o 
   0   6   7    10505.52    10147.35     85.38 o 
   2   6   7     1233.86     1280.05     16.51 o 
   4   6   7        2.16        2.51      2.63 o 
   6   6   7     1420.87     1408.65     16.73 o 
   8   6   7     2122.04     2096.27     30.07 o 
  10   6   7     1404.61     1388.82     19.45 o 
  12   6   7      232.30      213.02      8.46 o 
  14   6   7     1220.63     1218.06     19.41 o 
  16   6   7      490.48      451.56     13.96 o 
  18   6   7       99.37       91.44      8.21 o 
  20   6   7      218.78      237.74     18.11 o 
 -19   7   7      433.32      471.91     17.48 o 
 -17   7   7      451.87      432.33     22.32 o 
 -15   7   7      188.33      178.29      9.02 o 
 -13   7   7      839.26      816.96     16.64 o 
 -11   7   7      118.20      114.72      7.19 o 
  -9   7   7        3.77        6.53      3.60 o 
  -7   7   7      760.09      732.41     14.58 o 
  -5   7   7     1516.34     1353.04     20.11 o 
  -3   7   7     2243.17     2127.58     25.40 o 
  -1   7   7     1499.33     1335.62     23.16 o 
   1   7   7     1995.93     1832.60     23.51 o 
   3   7   7     1359.03     1316.81     20.55 o 
   5   7   7        3.37        3.29      3.09 o 
   7   7   7      943.01      895.45     15.17 o 
   9   7   7     1763.72     1713.18     22.17 o 
  11   7   7      297.71      271.46      9.41 o 
  13   7   7      305.58      301.91     10.23 o 
  15   7   7      469.34      458.64     14.38 o 
  17   7   7      225.70      193.26     10.68 o 
  19   7   7        5.45       -5.31      5.44 o 
 -20   8   7       55.69       73.62     19.06 o 
 -18   8   7      576.47      535.27     32.53 o 
 -16   8   7      971.20      913.50     29.01 o 
 -14   8   7      262.80      292.11     13.24 o 
 -12   8   7      332.21      299.16     10.85 o 
 -10   8   7      509.28      468.79     25.08 o 
  -8   8   7      296.50      315.05     10.41 o 
  -6   8   7        1.55       -2.62      3.54 o 
  -4   8   7      152.77      111.98      6.70 o 
  -2   8   7      253.74      229.09     17.23 o 
   0   8   7       93.33       79.19      7.28 o 
   2   8   7      182.36      207.61     11.83 o 
   4   8   7       17.39       14.34      3.99 o 
   6   8   7      128.49      116.38      6.71 o 
   8   8   7       63.25       66.14      5.87 o 
  10   8   7       74.16       66.88      6.40 o 
  12   8   7        6.91       12.98      5.45 o 
  14   8   7        0.82       -4.17      5.00 o 
  16   8   7       36.04       30.85      6.67 o 
  18   8   7       23.91       17.11     10.19 o 
 -17   9   7       23.22       33.15     12.00 o 
 -15   9   7      740.16      719.12     20.75 o 
 -13   9   7       84.32       96.86      9.43 o 
 -11   9   7        9.23        7.88      4.63 o 
  -9   9   7      648.76      653.05     15.19 o 
  -7   9   7       36.21       47.49      5.81 o 
  -5   9   7        2.32       -3.12      4.54 o 
  -3   9   7      313.56      303.51     12.42 o 
  -1   9   7      594.02      596.26     16.59 o 
   1   9   7        8.32        7.04      5.34 o 
   3   9   7      340.77      353.12     10.41 o 
   5   9   7     1023.21     1014.85     17.24 o 
   7   9   7       58.06       49.14      7.17 o 
   9   9   7      242.51      279.67     13.25 o 
  11   9   7      537.58      553.93     20.94 o 
  13   9   7       25.94       30.09      8.86 o 
  15   9   7       14.91       14.67      6.40 o 
  17   9   7      209.66      211.32     16.38 o 
 -16  10   7       48.47       52.78     11.84 o 
 -14  10   7      147.57      140.94     18.68 o 
 -12  10   7       30.44       12.18      6.66 o 
 -10  10   7       28.63       25.52      5.75 o 
  -8  10   7      152.46      147.98      9.96 o 
  -6  10   7       78.62       79.17      8.24 o 
  -4  10   7       16.53       25.56      6.12 o 
  -2  10   7       69.97       76.13      8.24 o 
   0  10   7       53.13       62.27      7.29 o 
   2  10   7      144.85      136.98      9.71 o 
   4  10   7       11.00        6.84      4.60 o 
   6  10   7       39.73       42.11      6.20 o 
   8  10   7       96.20      100.65      8.88 o 
  10  10   7       18.98       16.50      5.86 o 
  12  10   7       50.58       45.54      7.83 o 
  14  10   7        1.67        1.69      6.54 o 
 -13  11   7       11.65        2.93      8.83 o 
 -11  11   7        5.89        1.94      6.40 o 
  -9  11   7      121.67      142.50     11.54 o 
  -7  11   7        0.04        1.33      5.64 o 
  -5  11   7        2.13        2.14      5.95 o 
  -3  11   7      590.43      596.42     18.18 o 
  -1  11   7      173.91      172.78     17.28 o 
   1  11   7       84.20       93.81      9.23 o 
   3  11   7       17.99       24.70      5.95 o 
   5  11   7       29.54       35.00      6.49 o 
   7  11   7      159.76      193.64     18.11 o 
   9  11   7       68.60       78.75      8.59 o 
  11  11   7      295.88      317.60     13.82 o 
  -8  12   7       17.90       25.48      9.45 o 
  -6  12   7       82.14       78.54      9.29 o 
  -4  12   7       76.54       76.56      9.25 o 
  -2  12   7      347.28      361.32     15.52 o 
   0  12   7      270.93      266.35     18.56 o 
   2  12   7       11.98       -0.12      6.26 o 
   4  12   7        3.38       10.54      6.14 o 
   6  12   7       12.99       12.68      7.51 o 
   8  12   7       62.11       51.93     15.34 o 
  -3  13   7       35.78       37.59     13.15 o 
  -1  13   7      123.23      111.56     15.89 o 
   1  13   7      202.12      174.12     14.64 o 
 -24   0   8     1534.78     1564.64     53.46 o 
 -22   0   8        1.92       -1.97      8.98 o 
 -20   0   8     1243.15     1097.94     41.19 o 
 -18   0   8     3791.71     3909.51     83.26 o 
 -16   0   8     5591.75     5286.16     99.47 o 
 -14   0   8     2962.59     3064.20     67.48 o 
 -12   0   8     7012.18     7579.10    124.45 o 
 -10   0   8    21695.95    22196.74    208.41 o 
  -8   0   8     2924.97     2880.50     41.07 o 
  -6   0   8     3761.90     3792.64     50.61 o 
  -4   0   8    25676.56    26819.42    474.15 o 
  -2   0   8     9986.83    10075.33    357.03 o 
   0   0   8     1002.22     1086.23     21.96 o 
   2   0   8     1409.77     1471.27     26.27 o 
   4   0   8     2149.88     1903.87     30.79 o 
   6   0   8       83.04       93.82      7.15 o 
   8   0   8      185.45      161.68      9.05 o 
  10   0   8     5294.04     5633.00    102.10 o 
  12   0   8     2317.69     2490.14     61.35 o 
  14   0   8      468.33      491.46     28.05 o 
  16   0   8      434.19      454.72     36.48 o 
  18   0   8      725.28      793.65     25.71 o 
  20   0   8      192.95      156.62     14.80 o 
  22   0   8      194.51      128.46     19.72 o 
 -23   1   8      397.63      397.95     19.51 o 
 -21   1   8      178.22      191.18     14.18 o 
 -19   1   8      165.41      199.28     10.80 o 
 -17   1   8      181.37      192.97     10.21 o 
 -15   1   8      172.74      177.46      9.25 o 
 -13   1   8      557.36      594.28     14.51 o 
 -11   1   8       33.39       29.16      4.91 o 
  -9   1   8      449.70      419.40      9.82 o 
  -7   1   8      478.52      577.03     11.34 o 
  -5   1   8       30.66       33.61      3.49 o 
  -3   1   8     6189.56     6251.15     55.29 o 
  -1   1   8     3434.55     3797.65     33.82 o 
   1   1   8      285.36      302.11      7.66 o 
   3   1   8      474.86      420.30      8.24 o 
   5   1   8      341.31      366.32      7.95 o 
   7   1   8      819.20      945.90     15.20 o 
   9   1   8     1454.43     1392.69     19.46 o 
  11   1   8     2727.01     2808.65     36.77 o 
  13   1   8     1497.95     1577.45     36.37 o 
  15   1   8      301.57      286.48     10.92 o 
  17   1   8       15.98        5.93      4.82 o 
  19   1   8        4.70        7.51      5.17 o 
  21   1   8       87.65       82.14      8.81 o 
 -22   2   8      379.71      403.80     22.20 o 
 -20   2   8      330.94      366.75     14.18 o 
 -18   2   8       19.78       13.21      5.13 o 
 -16   2   8      319.82      289.65     11.66 o 
 -14   2   8      651.02      640.87     15.81 o 
 -12   2   8        2.67        3.83      3.12 o 
 -10   2   8       27.14       10.43      3.38 o 
  -8   2   8      904.21      871.43     14.39 o 
  -6   2   8      703.42      667.52     17.48 o 
  -4   2   8       71.27       80.81      4.31 o 
  -2   2   8     5859.53     5828.84     42.03 o 
   0   2   8     3607.30     3642.13     29.67 o 
   2   2   8       23.60       21.97      3.03 o 
   4   2   8      450.15      470.13      8.96 o 
   6   2   8     1281.46     1341.81     18.63 o 
   8   2   8     1646.70     1609.11     21.37 o 
  10   2   8      530.76      523.03     12.27 o 
  12   2   8     1983.89     1982.65     26.69 o 
  14   2   8     1772.32     1711.91     25.19 o 
  16   2   8       84.77       82.05      9.30 o 
  18   2   8       42.27       29.48      6.27 o 
  20   2   8      246.60      247.26     17.32 o 
  22   2   8        6.09        5.68      9.45 o 
 -23   3   8        1.07        3.58      7.97 o 
 -21   3   8      161.86      155.08     10.59 o 
 -19   3   8      227.19      207.23     11.07 o 
 -17   3   8       80.51       77.76      7.38 o 
 -15   3   8      596.92      596.53     18.10 o 
 -13   3   8     1936.40     1824.15     23.88 o 
 -11   3   8       13.24        4.61      3.14 o 
  -9   3   8       67.01       78.63      5.46 o 
  -7   3   8     2614.43     2408.60     26.40 o 
  -5   3   8      785.78      707.84     11.15 o 
  -3   3   8      121.58      105.88      4.77 o 
  -1   3   8     2817.50     2528.08     26.52 o 
   1   3   8     1554.48     1487.23     16.73 o 
   3   3   8     3048.16     2782.43     25.12 o 
   5   3   8      132.05      115.94      8.06 o 
   7   3   8      757.61      753.96     15.68 o 
   9   3   8      482.86      441.46     11.42 o 
  11   3   8      483.17      445.74     10.93 o 
  13   3   8      369.34      361.72     10.14 o 
  15   3   8        1.30        9.60      5.02 o 
  17   3   8        0.34       -1.94      5.14 o 
  19   3   8        0.58       -1.48      5.58 o 
  21   3   8       83.03       92.61     13.63 o 
 -22   4   8       88.50      104.94     12.70 o 
 -20   4   8       32.80       40.47      7.23 o 
 -18   4   8      409.70      379.10     14.14 o 
 -16   4   8      274.62      290.85     15.62 o 
 -14   4   8      216.09      192.87      8.59 o 
 -12   4   8     1057.22     1007.57     17.38 o 
 -10   4   8      490.88      464.01     11.50 o 
  -8   4   8      610.42      549.62     12.01 o 
  -6   4   8      602.44      591.23     12.17 o 
  -4   4   8     1269.51     1176.21     14.99 o 
  -2   4   8        0.58        1.83      2.83 o 
   0   4   8        8.82       12.01      2.68 o 
   2   4   8     1344.58     1283.69     20.75 o 
   4   4   8      397.13      422.18     10.29 o 
   6   4   8      822.18      774.95     13.01 o 
   8   4   8      777.18      749.05     13.27 o 
  10   4   8     1022.95     1013.19     14.67 o 
  12   4   8      132.81      128.67      6.32 o 
  14   4   8       70.80       72.73      5.61 o 
  16   4   8      307.91      298.19     17.55 o 
  18   4   8        4.35       11.18      7.54 o 
  20   4   8       25.14       16.07      9.45 o 
 -21   5   8      177.46      183.29     14.46 o 
 -19   5   8        0.22        6.27      5.85 o 
 -17   5   8      466.66      485.13     13.62 o 
 -15   5   8      190.29      180.68     10.97 o 
 -13   5   8       54.93       63.25      6.17 o 
 -11   5   8      825.18      786.20     15.43 o 
  -9   5   8        0.81        1.57      3.11 o 
  -7   5   8      923.53      845.82     15.17 o 
  -5   5   8      622.66      591.33     12.48 o 
  -3   5   8      422.92      382.11     10.00 o 
  -1   5   8     2052.03     1927.64     18.42 o 
   1   5   8      209.60      215.45      7.03 o 
   3   5   8     1697.77     1584.30     18.98 o 
   5   5   8      351.18      343.24      9.01 o 
   7   5   8      120.02      108.39      5.98 o 
   9   5   8      484.70      464.13     10.12 o 
  11   5   8       49.04       60.72      5.19 o 
  13   5   8      630.27      620.30     12.35 o 
  15   5   8       54.78       60.02      6.47 o 
  17   5   8      410.23      434.46     20.91 o 
  19   5   8      133.81      132.64     14.83 o 
 -20   6   8       30.42       46.21      9.91 o 
 -18   6   8       50.52       51.56      6.79 o 
 -16   6   8        6.99        5.96      4.79 o 
 -14   6   8       31.97       31.36      5.51 o 
 -12   6   8       24.22       13.61      4.55 o 
 -10   6   8       41.21       44.15      5.45 o 
  -8   6   8      156.28      180.69      8.01 o 
  -6   6   8      259.76      266.95      9.20 o 
  -4   6   8      848.38      906.05     19.31 o 
  -2   6   8      948.97      932.44     15.86 o 
   0   6   8       76.76       93.34      5.41 o 
   2   6   8      194.04      187.37      6.95 o 
   4   6   8       14.36        9.44      3.28 o 
   6   6   8        1.04        1.54      3.35 o 
   8   6   8       80.33       74.86      5.23 o 
  10   6   8       86.11       82.24      5.66 o 
  12   6   8      358.48      336.63     10.70 o 
  14   6   8       18.78       16.41      4.99 o 
  16   6   8       15.03       20.51      6.48 o 
  18   6   8        0.84       11.13      9.79 o 
 -19   7   8      129.93      139.44     11.40 o 
 -17   7   8      432.58      547.66     21.92 o 
 -15   7   8       63.65       75.15     11.92 o 
 -13   7   8       14.86        7.93      4.61 o 
 -11   7   8     1256.99     1378.48     22.04 o 
  -9   7   8      116.64      105.27      7.09 o 
  -7   7   8        2.35        3.91      3.57 o 
  -5   7   8     1318.67     1345.98     40.51 o 
  -3   7   8      448.93      498.18     22.07 o 
  -1   7   8      406.26      405.19     28.01 o 
   1   7   8       79.31       79.12      6.13 o 
   3   7   8      216.17      240.53      9.22 o 
   5   7   8      118.57       97.77      6.90 o 
   7   7   8        3.34        6.54      3.54 o 
   9   7   8     1160.92     1223.66     19.12 o 
  11   7   8     1125.79     1145.69     24.76 o 
  13   7   8      110.89      109.56      7.64 o 
  15   7   8      245.36      250.80     14.90 o 
  17   7   8       98.42      130.34     14.26 o 
 -18   8   8      540.94      549.53     27.06 o 
 -16   8   8      440.28      467.72     16.92 o 
 -14   8   8       94.77       80.02      7.62 o 
 -12   8   8      856.47      846.87     17.77 o 
 -10   8   8     1613.41     1678.40     25.04 o 
  -8   8   8      162.13      148.56      8.09 o 
  -6   8   8      117.86      110.00      7.08 o 
  -4   8   8     2374.18     2376.44     36.41 o 
  -2   8   8      358.79      324.52     14.88 o 
   0   8   8      193.97      182.97     13.27 o 
   2   8   8       27.21       21.55      7.46 o 
   4   8   8      305.38      293.28     10.55 o 
   6   8   8     1031.60     1021.76     17.44 o 
   8   8   8        8.93        9.71      4.37 o 
  10   8   8      135.18      164.98     11.52 o 
  12   8   8       12.17       11.89      5.12 o 
  14   8   8        2.69        5.46      5.70 o 
  16   8   8       20.20       17.76      6.68 o 
 -17   9   8      108.48      117.22     20.82 o 
 -15   9   8      792.16      790.18     22.12 o 
 -13   9   8      228.76      239.77     10.93 o 
 -11   9   8       23.03       26.54      5.69 o 
  -9   9   8       90.58       85.31      7.17 o 
  -7   9   8      800.58      805.15     17.04 o 
  -5   9   8      652.38      628.57     17.71 o 
  -3   9   8      482.40      460.44     15.51 o 
  -1   9   8     3098.62     2974.08     54.16 o 
   1   9   8     1540.46     1460.68     27.26 o 
   3   9   8       80.68       83.01      8.56 o 
   5   9   8      787.85      736.51     15.22 o 
   7   9   8     1104.21     1138.03     23.14 o 
   9   9   8      976.21      939.68     17.92 o 
  11   9   8      973.59      975.71     21.06 o 
  13   9   8      761.79      832.72     20.18 o 
  15   9   8      451.72      481.64     25.64 o 
 -14  10   8      322.29      321.52     37.69 o 
 -12  10   8      185.56      171.73     12.05 o 
 -10  10   8       37.81       45.48      6.47 o 
  -8  10   8      175.23      157.10     10.79 o 
  -6  10   8      754.25      732.95     19.95 o 
  -4  10   8      226.72      180.64     14.02 o 
  -2  10   8      854.28      816.94     32.92 o 
   0  10   8     2113.13     2085.14     69.80 o 
   2  10   8      516.93      475.02     16.66 o 
   4  10   8       94.31       84.10      9.14 o 
   6  10   8     1031.58     1083.49     19.40 o 
   8  10   8      847.06      838.72     17.51 o 
  10  10   8      522.39      530.97     21.54 o 
  12  10   8     1046.60     1126.11     27.59 o 
 -11  11   8      904.82      919.59     40.10 o 
  -9  11   8      764.44      876.91     23.03 o 
  -7  11   8     1308.01     1395.00     34.97 o 
  -5  11   8     1407.14     1417.29     28.92 o 
  -3  11   8     1065.17     1087.22     25.24 o 
  -1  11   8      894.60      922.44     23.22 o 
   1  11   8      592.54      603.64     19.04 o 
   3  11   8      231.22      235.43     13.26 o 
   5  11   8       18.13       35.16      7.29 o 
   7  11   8       96.60      140.82     19.27 o 
   9  11   8      451.60      487.07     32.43 o 
  -6  12   8       82.47       99.26     16.87 o 
  -4  12   8      619.11      655.42     24.71 o 
  -2  12   8       88.63       89.46     12.02 o 
   0  12   8       87.30       86.04     10.05 o 
   2  12   8      388.31      364.40     19.42 o 
   4  12   8       96.31       85.89     18.19 o 
 -21   1   9      148.67      126.36     13.58 o 
 -19   1   9      261.59      254.41     15.65 o 
 -17   1   9       71.73       80.96     13.69 o 
 -15   1   9      898.18      815.70     23.85 o 
 -13   1   9      300.71      295.65     14.41 o 
 -11   1   9       24.65       24.14      6.24 o 
  -9   1   9     1848.66     1720.40     27.89 o 
  -7   1   9       71.06       58.58      4.88 o 
  -5   1   9     1103.44      985.92     16.41 o 
  -3   1   9      449.18      434.82     12.14 o 
  -1   1   9     2470.04     2382.35     26.49 o 
   1   1   9      459.33      426.32     10.97 o 
   3   1   9      125.62      112.04      5.87 o 
   5   1   9     2654.72     2635.06     35.10 o 
   7   1   9       76.42       82.41      6.89 o 
   9   1   9      544.12      482.12     18.51 o 
  11   1   9      683.16      606.53     21.21 o 
  13   1   9      477.31      473.82     19.97 o 
  15   1   9      293.53      287.46     14.41 o 
  17   1   9       21.39       21.18      6.29 o 
  19   1   9      117.58      106.52      9.37 o 
 -22   2   9      240.03      239.80     16.57 o 
 -20   2   9       21.36       32.85      8.26 o 
 -18   2   9        1.35        5.36      6.33 o 
 -16   2   9       13.32       20.35      7.35 o 
 -14   2   9      576.21      575.73     19.72 o 
 -12   2   9       49.89       47.62      6.20 o 
 -10   2   9       27.27       25.59      4.95 o 
  -8   2   9     4005.43     3968.02     48.29 o 
  -6   2   9      930.21      902.63     15.17 o 
  -4   2   9      579.28      589.33     12.10 o 
  -2   2   9     6135.27     6032.23     75.87 o 
   0   2   9       77.73       79.47      5.43 o 
   2   2   9      632.53      565.34     13.47 o 
   4   2   9     3506.32     3314.80     50.47 o 
   6   2   9      360.03      382.43     12.31 o 
   8   2   9       17.56        7.57      4.48 o 
  10   2   9     1344.88     1295.56     25.46 o 
  12   2   9      993.40      975.82     24.05 o 
  14   2   9       82.06       78.27      8.75 o 
  16   2   9       14.63       14.40      6.70 o 
  18   2   9      125.57      128.42     18.44 o 
  20   2   9       43.62       46.49      8.11 o 
 -21   3   9        2.90       -3.81      6.44 o 
 -19   3   9      140.97      167.73     10.64 o 
 -17   3   9      121.21      105.32      8.95 o 
 -15   3   9       27.40       20.08      5.68 o 
 -13   3   9     1078.40     1130.54     19.59 o 
 -11   3   9     1240.54     1328.78     20.11 o 
  -9   3   9      626.37      635.23     15.69 o 
  -7   3   9     1058.03     1109.86     17.51 o 
  -5   3   9     1593.95     1734.99     22.11 o 
  -3   3   9        2.47        4.92      2.78 o 
  -1   3   9      588.51      600.60     10.93 o 
   1   3   9     1676.01     1728.82     19.27 o 
   3   3   9      250.29      265.30      8.75 o 
   5   3   9       27.85       20.21      6.31 o 
   7   3   9      767.09      848.75     15.91 o 
   9   3   9       13.82       24.01      4.27 o 
  11   3   9       53.53       54.48      5.39 o 
  13   3   9      295.36      282.25     11.25 o 
  15   3   9       92.98       94.45      8.40 o 
  17   3   9       61.06       50.07      7.64 o 
  19   3   9       16.63       16.97      7.03 o 
 -20   4   9      136.82      141.94     10.46 o 
 -18   4   9     1222.04     1320.61     26.58 o 
 -16   4   9        6.33       10.98      5.55 o 
 -14   4   9      135.98      114.08      7.47 o 
 -12   4   9     4263.09     4476.24     43.70 o 
 -10   4   9     1285.25     1381.69     20.86 o 
  -8   4   9      231.41      206.46      8.29 o 
  -6   4   9     1481.30     1590.12     21.73 o 
  -4   4   9     1477.31     1510.89     20.71 o 
  -2   4   9      258.57      289.13      7.95 o 
   0   4   9      281.79      311.22      8.18 o 
   2   4   9     2812.20     2921.48     31.46 o 
   4   4   9      336.89      330.68      8.91 o 
   6   4   9        2.53        1.80      3.23 o 
   8   4   9     2471.89     2634.15     27.79 o 
  10   4   9     1187.38     1253.18     18.63 o 
  12   4   9      121.49      110.20      7.03 o 
  14   4   9      697.99      712.46     17.33 o 
  16   4   9      287.38      299.34     12.45 o 
  18   4   9        5.29       -1.39      5.98 o 
 -19   5   9      108.98      100.19      9.73 o 
 -17   5   9      407.79      371.88     14.41 o 
 -15   5   9     1255.37     1201.99     21.09 o 
 -13   5   9     1582.64     1505.33     26.06 o 
 -11   5   9     3242.10     2995.25     34.06 o 
  -9   5   9     3286.41     3087.05     34.08 o 
  -7   5   9     3283.93     2954.82     32.57 o 
  -5   5   9     1877.49     1612.67     29.28 o 
  -3   5   9     1434.08     1368.65     20.05 o 
  -1   5   9     4561.24     4399.96     36.61 o 
   1   5   9     1374.73     1310.55     17.47 o 
   3   5   9      643.59      623.22     12.12 o 
   5   5   9     2135.27     2062.90     23.62 o 
   7   5   9      991.11      935.73     15.67 o 
   9   5   9      920.07      869.41     15.60 o 
  11   5   9     1202.87     1204.92     19.07 o 
  13   5   9     1079.39     1052.81     16.68 o 
  15   5   9      348.55      328.88     19.10 o 
  17   5   9       52.94       65.18      9.65 o 
 -18   6   9        1.72        0.53      5.95 o 
 -16   6   9      466.51      517.81     16.00 o 
 -14   6   9      176.58      213.33      9.88 o 
 -12   6   9       20.45       14.45      4.71 o 
 -10   6   9     1343.89     1368.67     24.70 o 
  -8   6   9      544.79      576.92     13.84 o 
  -6   6   9      214.45      164.63      7.96 o 
  -4   6   9      857.88      870.22     16.20 o 
  -2   6   9      811.70      797.13     18.46 o 
   0   6   9      280.59      305.10     10.09 o 
   2   6   9      570.40      575.51     11.82 o 
   4   6   9      652.75      618.40     13.07 o 
   6   6   9     1226.81     1213.71     18.16 o 
   8   6   9      144.13      134.35      7.25 o 
  10   6   9      972.96      925.56     16.83 o 
  12   6   9     1792.73     1770.45     24.42 o 
  14   6   9       24.59       23.82      5.66 o 
  16   6   9      134.32      129.48     10.93 o 
 -17   7   9      138.65      134.64      9.43 o 
 -15   7   9      293.69      327.79     12.41 o 
 -13   7   9      380.23      372.28     12.52 o 
 -11   7   9      550.36      518.00     16.95 o 
  -9   7   9      113.82      119.37      7.73 o 
  -7   7   9      515.71      521.74     13.44 o 
  -5   7   9      475.50      437.35     17.02 o 
  -3   7   9       94.90       78.50      7.64 o 
  -1   7   9      772.62      738.84     18.42 o 
   1   7   9      801.29      777.30     19.04 o 
   3   7   9      492.27      474.05     13.31 o 
   5   7   9      242.31      222.39     10.50 o 
   7   7   9      521.44      513.67     14.14 o 
   9   7   9      792.10      760.00     20.15 o 
  11   7   9      286.59      239.20      9.87 o 
  13   7   9      504.03      514.81     13.95 o 
  15   7   9      168.33      152.78     10.35 o 
 -16   8   9        0.87        3.37     11.54 o 
 -14   8   9      223.08      203.80     10.52 o 
 -12   8   9      969.57      927.78     19.36 o 
 -10   8   9      224.46      199.64      9.76 o 
  -8   8   9       93.52       80.99      7.05 o 
  -6   8   9     1322.94     1257.74     29.56 o 
  -4   8   9      740.63      690.78     18.67 o 
  -2   8   9        5.65        7.16      5.47 o 
   0   8   9      251.79      274.75     15.13 o 
   2   8   9      581.20      547.56     17.66 o 
   4   8   9       91.95       84.19      7.37 o 
   6   8   9      135.43      101.89      7.92 o 
   8   8   9       45.38       49.87      6.95 o 
  10   8   9       30.50       33.89      5.90 o 
  12   8   9       48.22       42.57      6.48 o 
  14   8   9        8.63        1.80      6.11 o 
 -13   9   9      184.24      209.49     12.44 o 
 -11   9   9      173.43      185.53     10.11 o 
  -9   9   9       26.27       22.85      5.63 o 
  -7   9   9        1.57        4.28      5.86 o 
  -5   9   9      593.05      595.35     17.99 o 
  -3   9   9        5.52        4.07      5.81 o 
  -1   9   9       69.57       64.81      8.34 o 
   1   9   9      579.44      607.44     18.24 o 
   3   9   9      169.49      164.45     10.98 o 
   5   9   9       59.26       60.41      7.36 o 
   7   9   9      141.10      128.62      9.27 o 
   9   9   9      410.68      391.16     12.64 o 
  11   9   9       16.91       11.71      5.56 o 
 -12  10   9        9.56        9.38      8.36 o 
 -10  10   9        0.54       -5.97      8.10 o 
  -8  10   9       34.04       46.67      8.52 o 
  -6  10   9        5.26        0.09      5.68 o 
  -4  10   9        1.84        6.28      6.34 o 
  -2  10   9      172.79      182.31     12.24 o 
   0  10   9        5.83       10.88      6.40 o 
   2  10   9        0.49       -6.03      6.03 o 
   4  10   9       50.38       37.83      7.92 o 
   6  10   9       19.68       21.76      7.31 o 
   8  10   9        6.21        7.33      5.42 o 
  10  10   9        1.29        6.79     12.71 o 
  -7  11   9       42.43       37.47     12.93 o 
  -5  11   9      379.83      415.19     16.92 o 
  -3  11   9        4.03        3.55      7.00 o 
  -1  11   9       20.70       30.39      8.20 o 
   1  11   9      375.04      418.71     17.29 o 
   3  11   9        0.66       -0.99      6.09 o 
   5  11   9       64.87       45.35     14.90 o 
 -20   0  10      407.57      423.31     28.48 o 
 -18   0  10        2.57       -0.44      8.98 o 
 -16   0  10       20.02       34.40     11.39 o 
 -14   0  10     5264.92     4986.86     99.04 o 
 -12   0  10     4352.31     4631.47     92.68 o 
 -10   0  10     2593.39     2575.59     61.35 o 
  -8   0  10    12809.58    13738.63    141.65 o 
  -6   0  10     8669.98     9458.63    104.26 o 
  -4   0  10      666.82      637.00     19.21 o 
  -2   0  10     3455.20     3584.89     58.72 o 
   0   0  10    12435.35    13522.75    138.78 o 
   2   0  10     2804.84     3131.15     46.68 o 
   4   0  10     1364.65     1339.57     28.29 o 
   6   0  10     5460.40     5866.57    108.46 o 
   8   0  10     1350.03     1550.40     48.86 o 
  10   0  10       27.87        8.11      9.64 o 
  12   0  10      308.60      323.84     24.76 o 
  14   0  10     1072.14     1164.55     46.23 o 
  16   0  10      200.27      226.64     16.50 o 
  18   0  10        5.67        8.72      9.31 o 
 -21   1  10      329.78      289.00     25.85 o 
 -19   1  10       30.97       39.28     15.78 o 
 -17   1  10      282.09      271.72     21.25 o 
 -15   1  10      226.61      215.60     14.08 o 
 -13   1  10      721.89      734.97     22.98 o 
 -11   1  10     1064.34     1059.78     26.80 o 
  -9   1  10      882.30      846.17     18.68 o 
  -7   1  10      943.67      888.11     18.88 o 
  -5   1  10      426.12      431.59     11.30 o 
  -3   1  10      106.10      112.55      7.21 o 
  -1   1  10      972.09      966.47     20.46 o 
   1   1  10      167.02      147.51      7.27 o 
   3   1  10      315.80      324.06      9.93 o 
   5   1  10     1677.45     1599.78     26.41 o 
   7   1  10      987.84      952.82     20.29 o 
   9   1  10        3.27        8.54      6.80 o 
  11   1  10      284.74      271.93     22.46 o 
  13   1  10      706.28      667.71     24.63 o 
  15   1  10       48.88       58.52      8.94 o 
  17   1  10       87.20       98.71     16.19 o 
 -20   2  10       66.10       63.09     10.92 o 
 -18   2  10      265.82      253.89     15.79 o 
 -16   2  10      337.86      394.34     24.21 o 
 -14   2  10       10.09        4.81      6.11 o 
 -12   2  10      521.22      537.78     19.59 o 
 -10   2  10     2231.06     2223.11     37.35 o 
  -8   2  10       24.75       16.37      5.00 o 
  -6   2  10       21.76       15.22      4.53 o 
  -4   2  10       44.78       52.70      5.18 o 
  -2   2  10       79.72       67.71      5.70 o 
   0   2  10      108.32      112.03      9.01 o 
   2   2  10      237.67      245.81      8.90 o 
   4   2  10     3028.05     2827.51     37.09 o 
   6   2  10      403.86      374.93     19.94 o 
   8   2  10       10.78       16.47      4.94 o 
  10   2  10     1591.62     1496.38     34.92 o 
  12   2  10      179.24      166.78     14.09 o 
  14   2  10       42.10       36.65      7.80 o 
  16   2  10      352.29      326.81     15.57 o 
  18   2  10      148.26      172.86     13.26 o 
 -19   3  10      128.24      116.29     15.45 o 
 -17   3  10      177.93      162.06     20.05 o 
 -15   3  10       29.33       25.22      7.80 o 
 -13   3  10       43.96       32.59      9.20 o 
 -11   3  10      847.27      789.50     19.11 o 
  -9   3  10     2325.07     2296.67     33.43 o 
  -7   3  10      186.19      149.93      8.88 o 
  -5   3  10       44.66       52.66      7.94 o 
  -3   3  10     3173.53     3046.49     32.67 o 
  -1   3  10      327.41      294.85      9.51 o 
   1   3  10       86.42       78.55      7.19 o 
   3   3  10     2938.13     2805.33     37.26 o 
   5   3  10        4.50        4.45      4.67 o 
   7   3  10        1.42        3.27      4.93 o 
   9   3  10      165.89      167.88      8.72 o 
  11   3  10       81.48      101.27      9.48 o 
  13   3  10        5.85        3.70      5.76 o 
  15   3  10        4.41        3.00      6.64 o 
  17   3  10      168.20      220.97     18.82 o 
 -18   4  10        5.22       -0.72      6.84 o 
 -16   4  10        5.12        0.81      6.73 o 
 -14   4  10      428.18      415.34     18.28 o 
 -12   4  10      268.11      267.88     10.46 o 
 -10   4  10        5.97       -3.85      3.85 o 
  -8   4  10       21.35       28.58      5.04 o 
  -6   4  10      944.54      940.93     17.08 o 
  -4   4  10        6.96        5.18      3.73 o 
  -2   4  10      151.05      140.39      7.28 o 
   0   4  10      976.99     1004.73     24.51 o 
   2   4  10      126.32      120.18     11.16 o 
   4   4  10       23.90       22.94      4.25 o 
   6   4  10      123.94      132.83      8.30 o 
   8   4  10      198.55      205.12      8.38 o 
  10   4  10       11.69        8.65      4.44 o 
  12   4  10        0.17        6.45      6.10 o 
  14   4  10      240.25      247.09     11.68 o 
  16   4  10        3.33       -1.53      6.86 o 
 -17   5  10      135.31      177.54     11.63 o 
 -15   5  10       20.63       21.33      5.73 o 
 -13   5  10      528.52      559.60     14.71 o 
 -11   5  10       50.21       68.65      8.43 o 
  -9   5  10      653.32      641.88     14.91 o 
  -7   5  10      447.45      460.40     13.06 o 
  -5   5  10      298.87      284.25      9.98 o 
  -3   5  10      330.92      315.08     10.11 o 
  -1   5  10        1.99       -3.74      3.91 o 
   1   5  10      620.84      615.38     12.42 o 
   3   5  10       64.09       68.14      6.51 o 
   5   5  10      545.71      494.35     11.77 o 
   7   5  10      460.13      459.60     11.87 o 
   9   5  10       25.81       20.62      6.27 o 
  11   5  10      161.93      162.38      8.51 o 
  13   5  10      126.60      139.29      8.38 o 
  15   5  10       24.85       30.42      7.14 o 
 -16   6  10        0.51        2.67      7.15 o 
 -14   6  10        6.67        9.69      5.19 o 
 -12   6  10      234.28      246.25     10.62 o 
 -10   6  10        4.61       -3.49      4.45 o 
  -8   6  10      203.18      213.15     13.47 o 
  -6   6  10       34.08       37.29      5.47 o 
  -4   6  10      637.82      628.32     40.37 o 
  -2   6  10       82.13       81.14      7.78 o 
   0   6  10      153.34      139.94     20.93 o 
   2   6  10        2.14        3.37      3.65 o 
   4   6  10      214.38      196.09      8.21 o 
   6   6  10      249.78      240.27      9.15 o 
   8   6  10       26.79       34.39      5.48 o 
  10   6  10        0.11        3.14      4.57 o 
  12   6  10       23.05       20.13      5.58 o 
  14   6  10        9.74        9.96      6.03 o 
 -15   7  10      456.32      502.78     18.30 o 
 -13   7  10      243.62      277.58     11.67 o 
 -11   7  10      122.00      145.92      9.13 o 
  -9   7  10      587.34      578.69     15.13 o 
  -7   7  10      143.41      162.50      8.86 o 
  -5   7  10       10.73       14.01      5.74 o 
  -3   7  10      198.63      215.97     11.30 o 
  -1   7  10       38.64       47.52      7.10 o 
   1   7  10      749.08      800.58     20.17 o 
   3   7  10        2.31        6.55      4.14 o 
   5   7  10      135.69      120.95      7.45 o 
   7   7  10      751.36      791.46     15.97 o 
   9   7  10        7.55        9.50      5.40 o 
  11   7  10        1.54       17.72      6.19 o 
  13   7  10      256.16      253.24     12.30 o 
 -14   8  10       89.17      108.66     10.44 o 
 -12   8  10     1049.41     1076.55     21.55 o 
 -10   8  10      169.32      148.96      9.36 o 
  -8   8  10      655.80      661.22     16.39 o 
  -6   8  10     1205.37     1229.82     25.81 o 
  -4   8  10       17.91       17.61      6.56 o 
  -2   8  10       47.07       39.50      7.37 o 
   0   8  10      732.28      741.77     20.00 o 
   2   8  10      528.37      589.41     18.25 o 
   4   8  10       29.00       22.07      6.56 o 
   6   8  10       48.94       70.19      7.61 o 
   8   8  10       84.87       96.85      8.64 o 
  10   8  10      113.15      114.23      9.03 o 
  12   8  10       58.83       48.24      8.00 o 
 -11   9  10     1251.14     1251.25     23.80 o 
  -9   9  10      865.79      917.12     23.71 o 
  -7   9  10        6.14        8.02      6.41 o 
  -5   9  10      170.99      146.86     13.60 o 
  -3   9  10      259.40      244.31     13.19 o 
  -1   9  10        2.20       -1.20      5.90 o 
   1   9  10      524.13      466.97     17.11 o 
   3   9  10     1225.12     1249.84     27.33 o 
   5   9  10      585.12      614.79     19.82 o 
   7   9  10      332.59      297.00     12.68 o 
   9   9  10      398.71      397.92     14.63 o 
  -8  10  10      118.40       82.38     15.99 o 
  -6  10  10        4.93       20.63      7.62 o 
  -4  10  10      145.05      123.62     11.06 o 
  -2  10  10       63.95       60.15      9.21 o 
   0  10  10        1.76       -0.56      6.47 o 
   2  10  10      707.98      679.85     26.59 o 
   4  10  10      776.89      762.97     28.11 o 
   6  10  10       54.30       47.11     15.34 o 
 -17   1  11       73.05       81.70     11.28 o 
 -15   1  11        3.06       14.96      7.04 o 
 -13   1  11       37.21       27.08     13.04 o 
 -11   1  11      383.89      406.00     18.19 o 
  -9   1  11       60.91       58.31      9.04 o 
  -7   1  11      158.28      135.78     10.47 o 
  -5   1  11       79.91       80.33      6.51 o 
  -3   1  11       97.07       82.53      6.33 o 
  -1   1  11      217.18      209.00      8.78 o 
   1   1  11      122.41      131.33     11.99 o 
   3   1  11     1034.47      963.43     24.32 o 
   5   1  11        6.95        3.59      4.61 o 
   7   1  11        4.17       12.26      7.36 o 
   9   1  11      252.85      272.37     34.62 o 
  11   1  11       18.32       20.42     13.91 o 
  13   1  11       63.26       58.01     11.14 o 
  15   1  11       39.81       37.55      8.81 o 
 -18   2  11      339.21      390.23     27.83 o 
 -16   2  11      540.67      575.53     31.88 o 
 -14   2  11       42.60       31.46      9.31 o 
 -12   2  11     1046.30     1116.36     40.75 o 
 -10   2  11      675.45      718.26     22.30 o 
  -8   2  11       72.12       87.87      7.97 o 
  -6   2  11      476.29      519.61     15.43 o 
  -4   2  11       28.54       26.42      4.82 o 
  -2   2  11      325.14      355.59     15.72 o 
   0   2  11      687.60      709.10     15.09 o 
   2   2  11      276.90      299.15     12.11 o 
   4   2  11       61.28       59.42      7.33 o 
   6   2  11      354.15      335.16     20.90 o 
   8   2  11       56.98       50.49      9.75 o 
  10   2  11        1.21        5.33      7.90 o 
  12   2  11        0.35       -5.98      5.98 o 
  14   2  11      135.90      143.18     11.91 o 
  16   2  11      275.01      269.06     26.73 o 
 -17   3  11       36.00       23.20      9.29 o 
 -15   3  11      497.24      537.40     45.46 o 
 -13   3  11       15.82        0.34      7.04 o 
 -11   3  11       81.88       94.89      8.63 o 
  -9   3  11     2498.93     2579.28     37.26 o 
  -7   3  11      606.60      640.05     20.75 o 
  -5   3  11      974.73     1033.99     21.79 o 
  -3   3  11      379.98      385.92     13.43 o 
  -1   3  11     1471.65     1542.16     22.78 o 
   1   3  11       63.95       64.33      7.39 o 
   3   3  11      449.34      459.45     15.64 o 
   5   3  11     1820.36     1914.90     31.35 o 
   7   3  11      173.26      200.87     15.59 o 
   9   3  11      336.27      328.34     17.96 o 
  11   3  11       32.22       35.66      7.80 o 
  13   3  11      147.68      186.89     17.25 o 
  15   3  11       30.64       10.96     14.68 o 
 -16   4  11      523.44      566.84     24.43 o 
 -14   4  11     1432.97     1546.54     50.94 o 
 -12   4  11      445.46      399.06     15.17 o 
 -10   4  11      498.15      480.00     16.18 o 
  -8   4  11     2579.14     2678.13     38.24 o 
  -6   4  11      722.56      757.75     22.38 o 
  -4   4  11      597.21      592.73     16.72 o 
  -2   4  11      573.50      604.71     21.21 o 
   0   4  11     2729.94     2948.91     52.15 o 
   2   4  11       69.61       82.93      8.39 o 
   4   4  11      832.12      843.77     17.64 o 
   6   4  11     2244.95     2277.13     30.33 o 
   8   4  11       28.88       28.85      5.86 o 
  10   4  11       38.18       42.08      6.76 o 
  12   4  11      256.31      260.53     19.63 o 
  14   4  11      281.98      335.71     19.22 o 
 -15   5  11      274.87      271.93     17.19 o 
 -13   5  11      660.98      633.88     18.84 o 
 -11   5  11     2007.28     1991.57     33.60 o 
  -9   5  11     1769.87     1588.60     28.88 o 
  -7   5  11      579.36      565.45     17.20 o 
  -5   5  11     1399.90     1358.07     38.46 o 
  -3   5  11      754.74      657.57     24.76 o 
  -1   5  11      561.92      513.09     20.20 o 
   1   5  11     2654.12     2672.29     32.39 o 
   3   5  11     2676.76     2683.73     33.11 o 
   5   5  11     1399.91     1400.78     23.39 o 
   7   5  11      571.25      608.84     15.81 o 
   9   5  11      403.99      402.16     13.70 o 
  11   5  11      184.15      185.96     10.53 o 
  13   5  11      126.09      128.48     11.71 o 
 -14   6  11      153.02      166.40     10.00 o 
 -12   6  11     1828.10     1840.80     28.27 o 
 -10   6  11      316.36      344.14     12.65 o 
  -8   6  11       11.71       17.22      5.41 o 
  -6   6  11      122.67      127.90      8.31 o 
  -4   6  11      217.60      240.81     17.56 o 
  -2   6  11      122.94      101.32      8.88 o 
   0   6  11       15.51       15.56      5.84 o 
   2   6  11     2699.74     2603.37     42.00 o 
   4   6  11      312.44      275.47     15.41 o 
   6   6  11       17.15       18.78      5.23 o 
   8   6  11      944.06      962.22     18.19 o 
  10   6  11       68.27       41.45      6.45 o 
  12   6  11       12.50       16.25      6.50 o 
 -13   7  11      251.35      258.87     12.14 o 
 -11   7  11      920.21      923.71     25.31 o 
  -9   7  11      485.02      446.22     14.08 o 
  -7   7  11       19.88       25.02      7.07 o 
  -5   7  11      285.62      268.84     13.08 o 
  -3   7  11      138.43      138.98     16.70 o 
  -1   7  11       20.52       20.63      6.35 o 
   1   7  11      290.73      261.87     12.92 o 
   3   7  11      988.96      868.93     22.11 o 
   5   7  11      468.45      467.16     12.94 o 
   7   7  11       17.41        9.38      5.10 o 
   9   7  11      339.50      324.34     14.07 o 
  11   7  11      162.66      164.34     13.58 o 
 -10   8  11       84.57       72.29      8.07 o 
  -8   8  11      300.14      318.18     14.88 o 
  -6   8  11       85.15       80.68     11.27 o 
  -4   8  11      106.95       86.17      9.55 o 
  -2   8  11      311.68      327.11     16.06 o 
   0   8  11      203.40      211.25     12.48 o 
   2   8  11      217.30      214.19     14.59 o 
   4   8  11      166.21      161.12     11.69 o 
   6   8  11      139.50      171.14     10.31 o 
   8   8  11       15.82       16.31      6.12 o 
  -7   9  11      261.25      274.10     24.98 o 
  -5   9  11        0.64       10.88      7.80 o 
  -3   9  11       26.02       39.46      8.03 o 
  -1   9  11      148.16      159.25     11.75 o 
   1   9  11        2.90        0.30      6.30 o 
   3   9  11        0.93       -1.81      8.05 o 
 -14   0  12       53.95       67.27     15.78 o 
 -12   0  12      188.69      214.07     21.47 o 
 -10   0  12     1464.42     1590.71     50.83 o 
  -8   0  12     3188.66     3254.82     75.59 o 
  -6   0  12      122.19      110.85     11.00 o 
  -4   0  12     1530.22     1514.86     33.31 o 
  -2   0  12     5963.26     6213.90     93.78 o 
   0   0  12     2579.23     2671.07     46.40 o 
   2   0  12     1782.46     1890.49     37.84 o 
   4   0  12     4762.58     5217.58    106.05 o 
   6   0  12     3166.32     3505.70     84.14 o 
   8   0  12       60.41       62.23     15.78 o 
  10   0  12      339.67      395.27     29.80 o 
  12   0  12     1126.41     1230.50     50.39 o 
 -15   1  12      995.99     1034.27     31.06 o 
 -13   1  12      123.73      107.47     15.56 o 
 -11   1  12      455.90      413.10     18.90 o 
  -9   1  12      859.92      880.97     26.72 o 
  -7   1  12      356.73      380.32     22.35 o 
  -5   1  12       52.20       51.28      7.13 o 
  -3   1  12      126.76      111.58      7.81 o 
  -1   1  12      300.66      301.69     11.05 o 
   1   1  12       75.60       83.11      7.89 o 
   3   1  12      520.35      518.62     16.64 o 
   5   1  12      311.81      306.56     31.33 o 
   7   1  12        5.00        3.77      9.75 o 
   9   1  12       10.65        8.63      8.74 o 
  11   1  12        8.70        4.73      9.44 o 
 -14   2  12      953.80     1006.18     31.33 o 
 -12   2  12      334.42      357.97     18.44 o 
 -10   2  12      138.38      144.76     12.85 o 
  -8   2  12      241.16      254.90     12.15 o 
  -6   2  12      465.65      498.69     16.18 o 
  -4   2  12      109.31      119.19      9.01 o 
  -2   2  12      239.25      251.68     10.26 o 
   0   2  12      813.30      816.57     20.43 o 
   2   2  12      788.91      748.40     19.59 o 
   4   2  12       34.01       28.48      6.64 o 
   6   2  12      435.46      419.43     15.60 o 
   8   2  12      281.75      266.69     17.34 o 
  10   2  12        3.72        2.66      8.91 o 
  12   2  12        3.15       -6.77      6.77 o 
 -13   3  12      610.21      560.06     43.27 o 
 -11   3  12       72.52       56.85      9.99 o 
  -9   3  12      645.25      624.10     18.34 o 
  -7   3  12      893.78      910.60     21.76 o 
  -5   3  12      281.79      254.55     12.09 o 
  -3   3  12      148.67      144.14      9.67 o 
  -1   3  12      253.50      223.84     11.70 o 
   1   3  12      627.38      609.52     17.98 o 
   3   3  12      351.09      309.69     13.53 o 
   5   3  12        0.49        4.34      6.15 o 
   7   3  12      299.27      329.21     14.34 o 
   9   3  12      143.48      136.78     11.45 o 
  11   3  12      158.18      151.91     12.30 o 
 -14   4  12        0.97       -5.04     10.52 o 
 -12   4  12       18.57       27.50      9.29 o 
 -10   4  12      499.90      454.29     16.53 o 
  -8   4  12       28.19       25.13      6.91 o 
  -6   4  12       27.16       26.10      6.52 o 
  -4   4  12      499.49      509.48     26.64 o 
  -2   4  12       60.79       51.13     10.08 o 
   0   4  12       14.56       14.09      6.21 o 
   2   4  12      119.49      102.65      9.48 o 
   4   4  12      277.86      296.42     11.80 o 
   6   4  12       12.33        5.99      5.48 o 
   8   4  12       22.27       22.73      6.12 o 
  10   4  12      172.75      183.86     13.02 o 
 -13   5  12       86.58       76.69     16.87 o 
 -11   5  12       48.66       46.06      8.67 o 
  -9   5  12      168.27      130.36     10.50 o 
  -7   5  12       49.58       54.85      7.94 o 
  -5   5  12       74.62       81.49     16.65 o 
  -3   5  12      285.84      305.43     17.12 o 
  -1   5  12        5.44       11.17      6.84 o 
   1   5  12      459.52      424.76     19.66 o 
   3   5  12      116.42      124.09      8.60 o 
   5   5  12      102.23      105.22      8.48 o 
   7   5  12      135.23      121.77      9.15 o 
   9   5  12        1.86        8.19      5.92 o 
 -10   6  12       96.12       89.64     10.24 o 
  -8   6  12        1.31        0.34      6.31 o 
  -6   6  12        0.46        2.41      6.73 o 
  -4   6  12        0.35        0.21      7.50 o 
  -2   6  12        0.34        5.11      6.71 o 
   0   6  12       43.11       46.39     15.67 o 
   2   6  12       36.17       38.72      9.51 o 
   4   6  12        6.78        5.18      6.17 o 
   6   6  12       14.73        7.46      6.04 o 
   8   6  12       29.60       14.85      7.20 o 
  -9   7  12      445.64      560.91     35.06 o 
  -7   7  12      132.14      147.60     14.64 o 
  -5   7  12        3.95       -1.53     10.96 o 
  -3   7  12      332.09      342.27     18.79 o 
  -1   7  12      103.94      114.32     13.09 o 
   1   7  12        0.79        2.87      7.20 o 
   3   7  12      213.65      244.26     16.92 o 
   5   7  12      165.12      154.06     21.36 o 
  -4   8  12       51.48       56.75     15.99 o 
  -2   8  12      318.81      386.28     27.61 o 
   0   8  12      272.29      281.11     24.76 o 
 -11   1  13      179.89      191.04     14.94 o 
  -9   1  13        0.23       -3.40      7.36 o 
  -7   1  13      681.82      728.79     24.86 o 
  -5   1  13        6.57        3.66      9.64 o 
  -3   1  13      145.15      128.79      8.69 o 
  -1   1  13      336.25      349.77     16.15 o 
   1   1  13       83.68       78.71      8.96 o 
   3   1  13      187.29      195.15     15.34 o 
   5   1  13       17.66        5.03      9.04 o 
   7   1  13      302.66      322.72     19.50 o 
 -10   2  13       45.70       49.44     12.60 o 
  -8   2  13     1304.28     1427.92     39.99 o 
  -6   2  13       61.75       79.78     10.18 o 
  -4   2  13       36.26       44.70      7.59 o 
  -2   2  13      439.56      463.92     18.63 o 
   0   2  13      177.71      182.42     11.52 o 
   2   2  13       14.09        7.87      6.45 o 
   4   2  13        3.24        4.94      6.53 o 
   6   2  13      228.69      284.16     22.35 o 
   8   2  13        2.01        6.00     12.05 o 
 -11   3  13       14.29       17.75     13.37 o 
  -9   3  13       54.45       70.70      9.26 o 
  -7   3  13       34.65       22.76     10.79 o 
  -5   3  13      445.84      470.70     18.04 o 
  -3   3  13      221.57      210.95     15.02 o 
  -1   3  13        6.32       12.91      7.39 o 
   1   3  13      114.24      117.03     10.23 o 
   3   3  13      476.30      549.39     18.53 o 
   5   3  13        0.82       -0.75      6.17 o 
   7   3  13        3.37        8.34      9.13 o 
 -10   4  13      788.30      768.41     44.92 o 
  -8   4  13      262.55      265.25     13.77 o 
  -6   4  13      196.42      194.09     12.16 o 
  -4   4  13     1646.00     1719.62     40.03 o 
  -2   4  13      525.27      494.05     21.96 o 
   0   4  13       20.06       28.69     12.93 o 
   2   4  13      463.31      510.37     24.13 o 
   4   4  13      416.34      430.90     14.63 o 
   6   4  13       26.53       34.71     10.76 o 
  -7   5  13      963.08      925.72     42.51 o 
  -5   5  13      790.17      807.18     49.19 o 
  -3   5  13      629.94      588.52     34.62 o 
  -1   5  13      703.84      647.84     25.10 o 
   1   5  13      884.57      863.45     34.40 o 
   3   5  13      436.07      443.04     20.90 o 
   5   5  13      406.99      429.05     26.28 o 
  -6   0  14      840.68      901.62     40.75 o 
  -4   0  14     1304.50     1371.17     49.96 o 
  -2   0  14      255.72      203.29     15.78 o 
   0   0  14      176.57      146.58     21.47 o 
   2   0  14     1390.67     1412.14     53.46 o 
  -5   1  14     1038.06     1033.28     31.15 o 
  -3   1  14      279.49      290.18     14.53 o 
  -1   1  14      230.88      255.40     20.17 o 
   1   1  14       72.35       67.75      9.71 o 
   3   1  14        1.35       -1.53      9.26 o 
  -4   2  14      263.18      290.34     16.12 o 
  -2   2  14      901.22      956.58     30.25 o 
   0   2  14        1.96       11.99      7.34 o 
   2   2  14       14.88        8.93      9.37 o 
                                                 
